# Supplementary material for: Targeting the Notch-regulated non-coding RNA TUG1 for glioma treatment
Source: Nat Commun. 2016 Dec 6;7:13616. doi: 10.1038/ncomms13616 (PMC5150648; doi:10.1038/ncomms13616)
Supplement: Supplementary Data 1 — List of lncRNAs downregulated by following use of either si-JAG1, si-Notch1 or ?-secretase inhibitors (DAPT and RO4929097) treatment in microarray analysis. [file ncomms13616-s2.xlsx]

## Sheet: Table S1
Supplementary Data 1. List of lncRNAs downregulated by following use of either si-JAG1, si-Notch1 or γ-secretase inhibitors (DAPT and RO4929097) treatment in microarray analysis.
137 lncRNAs commonly downregulated in two GSC lines by si-JAG1 treatment
Accessions	Gene Symbol*	Fold change in 1228-GSC**	Fold change in 222-GSC**
XR_242401	LOC101929709	-13.744	-8.538
XR_424631	LOC102724553	-13.026	-8.365
BC034289	LOC100507654	-13	-8.35
NR_024398	ZBED3-AS1	-11.046	-7.255
XR_242359	LOC101928915	-10.745	-7.085
NR_002806	FAM13A-AS1	-9.859	-6.58
NR_002323	TUG1	-9.594	-6.381
XM_006715871	DPP6	-9.508	-6.286
NR_045375	LOC100506124	-8.971	-6.068
NR_037933	ADAM20P1	-8.757	-5.944
AK127438	ZC3H18-AS1	-8.721	-5.923
NR_110208	LOC101927043	-8.638	-5.875
NR_024380	LOC441666	-8.287	-5.665
AF521131	MAGI2-IT1	-8.27	-5.659
XM_005276270	LOC101930049	-7.877	-5.427
NR_040023	ERVK13-1	-7.645	-5.29
AL110203	LOC158863	-7.62	-5.275
NR_024341	EHMT1-IT1	-7.415	-5.153
NR_026905	CRHR1-IT1	-7.307	-5.028
NR_038358	LINC00640	-7.297	-5.082
NR_109877	LOC101927134	-7.156	-4.998
NR_002733	DGCR5	-6.946	-4.821
XR_244021	LOC100506634	-6.939	-4.867
XR_251925	LOC728554	-6.903	-4.845
NR_002940	LRRC37A4P	-6.869	-4.825
NR_023915	IPW	-6.79	-4.776
NR_026947	C1RL-AS1	-6.721	-4.735
NR_028595	CCDC162P	-6.7	-4.722
NR_026863	LINC00313	-6.587	-4.653
NR_038291	LINC00707	-6.539	-4.624
NR_003268	CTAGE10P	-6.49	-4.594
NR_033872	PCBP1-AS1	-6.427	-4.556
NM_020814	MARCH4	-6.405	-4.542
NR_110856	LOC101928516	-6.405	-4.535
XR_251840	LOC285638	-6.306	-4.481
NR_038988	LINC00630	-6.243	-4.426
NR_034111	TRAF3IP2-AS1	-6.182	-4.405
NR_027134	DKFZp779M0652	-6.156	-4.389
NR_039982	LINC00639	-6.153	-4.387
XR_426202	LOC101929463	-6.138	-4.378
NR_033856	FLJ43315	-6.04	-4.317
XM_006719983	TMEM255B	-5.887	-4.19
NR_015424	ANKRD36BP2	-5.853	-4.188
AB051448	KIAA1661	-5.763	-4.145
AK123349	LOC648149	-5.704	-4.108
NR_109825	NR2F1-AS1	-5.681	-4.093
NR_040097	LOC100506123	-5.617	-4.054
XR_109174	LOC100507480	-5.487	-3.964
NR_027046	LOC145474	-5.459	-3.927
NR_027481	ZNF876P	-5.432	-3.937
NR_002774	HTR7P1	-5.407	-3.921
XM_006713180	ATP2B2	-5.403	-3.918
NR_026558	AQP7P3	-5.389	-3.909
XR_425936	LOC100128340	-5.382	-3.905
XM_006712662	ANKRD36B	-5.37	-3.896
NR_046228	ANKRD20A12P	-5.344	-3.879
AK091571	LOC285178	-5.336	-3.876
NR_110218	LOC101927217	-5.323	-3.86
NR_034089	LOC100131564	-5.3	-3.851
NR_024618	LOC100129550	-5.3	-3.853
NR_037701	PKI55	-5.291	-3.848
XR_133208	KIRREL-IT1	-5.262	-3.828
XR_244897	LOC101926959	-5.234	-3.811
XR_241149	LOC101928673	-5.157	-3.762
NR_026913	LOC100133669	-5.115	-3.735
AK310041	GOLGA8N	-5.089	-3.718
NR_026751	ZNRD1-AS1	-5.081	-3.705
NR_024397	NUTM2A-AS1	-5.075	-3.709
NR_110185	LOC101926913	-5.073	-3.708
NR_046229	GMDS-AS1	-5.049	-3.687
XM_006713936	EVC	-5.041	-3.674
NR_002766	MEG3	-5.035	-3.683
NR_120400	LOC103191607	-5.031	-3.681
NR_026941	CASC2	-5.026	-3.678
AK128153	LOC100130547	-5.009	-3.667
NR_120664	LOC101926941	-4.996	-3.656
NR_028301	LINC00883	-4.986	-3.646
NR_119376	FER1L4	-4.976	-3.645
NR_102326	HCG18	-4.958	-3.621
NR_103801	GABRB3	-4.949	-3.628
NR_003595	CDC14C	-4.911	-3.603
NR_038260	HIVEP3	-4.895	-3.593
NR_040082	LOC100128714	-4.895	-3.593
NR_024489	LOC100129534	-4.895	-3.593
NR_026779	LINC00341	-4.879	-3.583
NR_015389	LINC00667	-4.855	-3.568
XM_006719695	CCDC64	-4.812	-3.54
NM_145733	SEPT3	-4.763	-3.507
XR_427131	ANKRD36C	-4.754	-3.501
NR_027456	LINC00894	-4.748	-3.493
NR_038308	LINC01094	-4.74	-3.492
NR_036526	LOC100499484	-4.697	-3.464
NR_002791	EMX2OS	-4.662	-3.442
XM_005273033	CHRM3	-4.623	-3.416
NR_045116	C5orf56	-4.612	-3.409
XR_245766	LOC101927702	-4.6	-3.401
XR_428212	LOC102723781	-4.574	-3.384
XR_425404	LOC102724155	-4.558	-3.373
NR_002813	KCNIP4-IT1	-4.526	-3.352
NR_103734	LINC00342	-4.509	-3.341
NR_002190	SUMO1P3	-4.5	-3.335
NR_038386	LINC01125	-4.489	-3.328
NR_003367	PVT1	-4.477	-3.317
NR_038889	LOC401320	-4.47	-3.315
NR_108074	LINC00706	-4.464	-3.311
NR_002934	SCART1	-4.448	-3.3
NR_001564	XIST	-4.422	-3.283
NR_034104	LINC01260	-4.412	-3.277
NR_110154	LOC100506299	-4.405	-3.272
NR_027036	LINC00899	-4.4	-3.269
NR_027252	CYP1B1-AS1	-4.396	-3.266
XR_425718	LOC102723744	-4.343	-3.231
NR_024351	LINC00160	-4.336	-3.226
NR_036488	LINC00673	-4.332	-3.223
NR_003611	BMS1P5	-4.323	-3.218
XM_005273639	HMBOX1	-3.268	-2.181
NR_015377	PAX8-AS1	-3.266	-2.179
NR_108104	LINC01372	-3.263	-2.177
NR_003491	MIAT	-3.259	-2.175
NR_024373	MIR4435-1HG	-3.245	-2.165
NR_036573	LOC155060	-3.228	-2.154
NR_024470	SLCO4A1-AS1	-3.225	-2.152
NR_034125	LINC00959	-3.219	-2.148
XM_006717410	BEND7	-3.212	-2.143
NR_038854	DYNLL1-AS1	-3.209	-2.141
XM_006713836	LOC100505710	-3.199	-2.134
NR_027054	MIR31HG	-3.189	-2.128
NR_027293	BMS1P20	-3.166	-2.112
NM_018243	SEPT11	-3.162	-2.11
NR_026873	LINC00174	-3.161	-2.109
XR_426327	LOC102724687	-3.156	-2.106
XM_005252536	PARD3	-3.149	-2.101
AK093862	LOC283485	-3.058	-2.04
NR_027378	UG0898H09	-3.053	-2.036
NR_003230	SNORD113-2	-3.02	-2.014
NR_015375	VLDLR-AS1	-3.019	-2.013
XR_243043	ARGLU1	-3.01	-2.007
*, Official Symbols are corresponding to the HUGO Gene Nomenclature Committee (http://www.genenames.org/).
**, Fold change was defined as the ratio of expression levels in si-JAG1 treated GSCs versus si-NC-treated GSCs. Values are mean of duplicate microarray experiments.
List of 138 lncRNAs commonly downregulated in two GSC lines by si-Notch1 treatment
Accessions	Gene Symbol*	Fold change in 1228-GSC**	Fold change in 222-GSC**
XR_242401	LOC101929709	-17.18	-15.216
XR_424631	LOC102724553	-16.282	-14.421
BC034289	LOC100507654	-16.25	-14.393
NR_024398	ZBED3-AS1	-13.807	-12.229
XR_242359	LOC101928915	-13.431	-11.896
NR_002806	FAM13A-AS1	-12.324	-10.915
NR_110492	TUG1	-11.992	-10.622
AK309760	DPP6	-11.885	-10.527
NR_045375	LOC100506124	-11.214	-9.932
NR_037933	ADAM20P1	-10.946	-9.695
AK127438	ZC3H18-AS1	-10.901	-9.655
NR_110208	LOC101927043	-10.798	-9.564
NR_024380	LOC441666	-10.359	-9.175
AF521131	MAGI2-IT1	-10.337	-9.156
XM_005276270	LOC101930049	-9.846	-8.72
NR_040023	ERVK13-1	-9.556	-8.464
AL110203	LOC158863	-9.525	-8.436
NR_024341	EHMT1-IT1	-9.269	-8.21
NR_026905	CRHR1-IT1	-9.134	-8.09
NR_038358	LINC00640	-9.121	-8.079
TCONS_00009802	LOC101927134	-8.945	-7.922
NR_002733	DGCR5	-8.682	-7.69
XR_244021	LOC100506634	-8.674	-7.682
XR_251925	LOC728554	-8.629	-7.643
BC107850	LRRC37A4P	-8.587	-7.605
NR_023915	IPW	-8.487	-7.517
NR_026947	C1RL-AS1	-8.402	-7.441
NR_028595	CCDC162P	-8.375	-7.417
NR_026863	LINC00313	-8.233	-7.292
NR_038291	LINC00707	-8.174	-7.24
NR_003268	CTAGE10P	-8.112	-7.185
NR_033872	PCBP1-AS1	-8.034	-7.116
NM_020814	MARCH4	-8.007	-7.091
NR_110856	LOC101928516	-8.006	-7.091
XR_251840	LOC285638	-7.882	-6.981
NR_038988	LINC00630	-7.804	-6.912
NR_034111	TRAF3IP2-AS1	-7.728	-6.845
NR_027134	DKFZp779M0652	-7.695	-6.815
NR_039982	LINC00639	-7.691	-6.812
XR_426202	LOC101929463	-7.673	-6.796
NR_033856	FLJ43315	-7.55	-6.687
XM_006719983	TMEM255B	-7.359	-6.518
NR_015424	ANKRD36BP2	-7.316	-6.48
AB051448	KIAA1661	-7.204	-6.38
AK123349	LOC648149	-7.13	-6.315
NR_109825	NR2F1-AS1	-7.101	-6.289
NR_040097	LOC100506123	-7.022	-6.219
XR_109174	LOC100507480	-6.859	-6.075
NR_027046	LOC145474	-6.824	-6.044
NR_027481	ZNF876P	-6.79	-6.014
NR_002774	HTR7P1	-6.759	-5.987
XM_006713180	ATP2B2	-6.754	-5.982
NR_026558	AQP7P3	-6.736	-5.966
XR_425936	LOC100128340	-6.728	-5.959
XM_006712662	ANKRD36B	-6.712	-5.945
NR_046228	ANKRD20A12P	-6.68	-5.917
AK091571	LOC285178	-6.67	-5.907
NR_110218	LOC101927217	-6.653	-5.893
NR_034089	LOC100131564	-6.626	-5.868
NR_024618	LOC100129550	-6.625	-5.868
NR_037701	PKI55	-6.614	-5.858
XR_133208	KIRREL-IT1	-6.577	-5.825
XR_244897	LOC101926959	-6.542	-5.795
XR_241149	LOC101928673	-6.447	-5.71
NR_026913	LOC100133669	-6.394	-5.663
AK310041	GOLGA8N	-6.362	-5.634
NR_026751	ZNRD1-AS1	-6.351	-5.625
NR_024397	NUTM2A-AS1	-6.344	-5.619
AK023515	LOC101926913	-6.341	-5.616
NR_046229	GMDS-AS1	-6.312	-5.59
XM_006713936	EVC	-6.301	-5.581
NR_002766	MEG3	-6.293	-5.574
NR_120400	LOC103191607	-6.288	-5.57
NR_026941	CASC2	-6.283	-5.565
AK128153	LOC100130547	-6.262	-5.546
NR_120664	LOC101926941	-6.245	-5.531
NR_028301	LINC00883	-6.233	-5.52
NR_119376	FER1L4	-6.22	-5.509
NR_102326	HCG18	-6.197	-5.489
NR_103801	GABRB3	-6.187	-5.479
NR_003595	CDC14C	-6.138	-5.437
NR_038260	HIVEP3	-6.119	-5.419
NR_040082	LOC100128714	-6.118	-5.419
NR_024489	LOC100129534	-6.118	-5.419
NR_026779	LINC00341	-6.098	-5.401
NR_015389	LINC00667	-6.069	-5.376
XM_006719695	CCDC64	-6.015	-5.328
NM_145733	SEPT3	-5.953	-5.273
XR_427131	ANKRD36C	-5.942	-5.263
NR_027456	LINC00894	-5.935	-5.256
NR_038308	LINC01094	-5.925	-5.248
NR_036526	LOC100499484	-5.871	-5.2
NR_002791	EMX2OS	-5.828	-5.162
XM_005273033	CHRM3	-5.778	-5.118
NR_045116	C5orf56	-5.765	-5.106
XR_245766	LOC101927702	-5.75	-5.093
XR_428212	LOC102723781	-5.718	-5.064
XR_425404	LOC102724155	-5.697	-5.046
NR_002813	KCNIP4-IT1	-5.658	-5.011
NR_103734	LINC00342	-5.636	-4.992
NR_002190	SUMO1P3	-5.625	-4.982
NR_023312	CIRBP	-5.612	-7.288
NR_038386	LINC01125	-5.611	-4.97
NR_003367	PVT1	-5.596	-4.957
NR_038889	LOC401320	-5.588	-4.949
NR_108074	LINC00706	-5.08	-4.942
NR_002934	SCART1	-5.06	-4.924
NR_027271	CIRBP-AS1	-5.044	-7.2
NR_001564	XIST	-5.027	-4.896
NR_034104	LINC01260	-5.015	-4.885
NR_110154	LOC100506299	-5.006	-4.877
NR_027036	LINC00899	-5	-4.872
NR_027252	CYP1B1-AS1	-4.995	-4.867
NR_033733	CRYBB2P1	-4.97	-7.104
XR_425718	LOC102723744	-4.929	-4.808
NR_024351	LINC00160	-4.92	-4.801
NR_036488	LINC00673	-4.915	-4.796
NR_024159	DGCR9	-4.913	-7.03
NR_003611	BMS1P5	-4.904	-4.786
NR_023921	DHRS4-AS1	-4.879	-6.986
XM_005273639	HMBOX1	-4.835	-4.726
NR_015377	PAX8-AS1	-4.832	-4.723
NR_108104	LINC01372	-4.829	-4.72
NR_003491	MIAT	-4.824	-4.716
NR_015395	MIR4435-1HG	-3.806	-4.699
NR_003226	AFG3L1P	-3.791	-6.871
NR_002796	AKR7A2P1	-3.788	-6.868
NR_036573	LOC155060	-3.784	-4.68
NR_024034	CLUHP3	-3.782	-6.86
NR_024470	SLCO4A1-AS1	-3.282	-4.678
NR_034125	LINC00959	-3.274	-4.671
NR_026857	BAIAP2-AS1	-3.266	-6.839
XM_006717410	BEND7	-3.265	-4.663
NR_026887	CEBPA-AS1	-2.241	-6.806
NR_026710	ASMTL-AS1	-2.239	-6.804
NR_027054	MIR31HG	-2.237	-4.638
NR_002451	ABCA11P	-2.225	-6.786
NR_027995	ANKRD20A9P	-2.207	-6.762
*, Official Symbols are corresponding to the HUGO Gene Nomenclature Committee (http://www.genenames.org/).
**, Fold change was defined as the ratio of expression levels in si-Notch1 treated GSCs versus si-NC-treated GSCs. Values are mean of duplicate microarray experiments.
59 lncRNAs commonly downregulated in two GSC lines by DAPT treatment
Accessions	Gene Symbol*	Fold change in 1228-GSC**	Fold change in 222-GSC**
XR_242040	LOC101927171	-12.625	-13.4552
NR_027789	ZNF767P	-8.42	-9.30263
NR_002323	TUG1	-7.738	-8.62912
BC007696	COL27A1	-6.675	-7.57937
XR_247091	LOC101927504	-5.393	-6.31334
NR_024452	LINC01119	-5.009	-5.93413
XR_251651	LOC101927184	-4.638	-5.56775
NR_003491	MIAT	-4.142	-5.07793
NR_038291	LINC00707	-3.992	-4.9298
NR_039984	LOC729506	-3.691	-4.63255
NR_110208	LOC101927043	-3.659	-4.60095
NR_027481	ZNF876P	-3.634	-4.57626
NR_033996	LOC388942	-3.498	-4.44195
NR_026834	LINC00691	-3.478	-4.4222
NR_002813	KCNIP4-IT1	-3.42	-4.36493
XR_425404	LOC102724155	-3.348	-4.29382
NR_024087	LINC00575	-3.343	-4.28889
NR_029376	LOC100294362	-3.263	-4.20988
NR_003525	LRRC37A6P	-3.26	-4.20692
XR_108997	LOC51145	-3.214	-4.16149
NR_028595	CCDC162P	-3.185	-4.13285
NR_038844	LOC644838	-3.155	-4.10323
NR_105065	LOC102546299	-3.152	-4.10027
XM_006709942	LOC729800	-3.107	-4.05583
NR_024455	LINC01134	-3.081	-4.03015
XR_110155	LOC100505853	-3.045	-3.9946
XR_252283	LOC340340	-3.042	-3.99164
NR_038968	LINC01281	-3.037	-3.9867
NR_047495	LINC00565	-3.036	-3.98571
NR_026905	CRHR1-IT1	-2.991	-3.94127
NR_038358	LINC00640	-2.951	-3.90177
NR_104645	LINC01204	-2.922	-3.87313
NR_037866	LINC00616	-2.919	-3.87017
NR_038902	JAKMIP2-AS1	-2.913	-3.86424
XM_005276270	LOC101930049	-2.889	-3.84054
XR_109174	LOC100507480	-2.884	-3.83561
NR_027082	SFTA1P	-2.874	-3.82573
XM_005275728	LOC100996701	-2.872	-3.82375
NR_026949	LINC00277	-2.872	-3.82375
NR_002938	LOC284379	-2.867	-3.81882
XR_252345	LOC100134040	-2.852	-3.804
NR_027145	LIMS3-LOC440895	-2.841	-3.79314
NR_103774	LOC100289580	-2.825	-3.77734
XM_005252536	PARD3	-2.822	-3.77438
NR_036444	FENDRR	-2.78	-3.7329
NR_026863	LINC00313	-2.73	-3.68352
NR_049896	C18orf61	-2.725	-3.67859
NR_002766	MEG3	-2.706	-3.65982
NR_034143	CASC14	-2.697	-3.65094
NR_015364	LOC441204	-2.69	-3.64402
NR_036513	LINC01405	-2.615	-3.56996
NR_027330	SND1-IT1	-2.608	-3.56304
NR_110388	LINC01186	-2.584	-3.53934
NR_034119	LINC00460	-2.564	-3.51959
XR_243468	LOC101927957	-2.539	-3.4949
NR_110410	RAP2C-AS1	-2.523	-3.4791
NM_017923	MARCH1	-2.522	-3.47812
XR_242359	LOC101928915	-2.51	-3.46627
NR_038970	LINC00641	-2.507	-3.4633
*, Official Symbols are corresponding to the HUGO Gene Nomenclature Committee (http://www.genenames.org/).
**, Fold change was defined as the ratio of expression levels in DAPT treated GSCs versus DMSO-treated GSCs. Values are mean of duplicate microarray experiments.
103 lncRNAs commonly downregulated in two GSC lines by RO4929097 treatment
Accessions	Gene Symbol*	Fold change in 1228-GSC**	Fold change in 222-GSC**
XR_242040	LOC101927171	-13.698	-12.8666
XR_247091	LOC101927504	-7.891	-7.78318
NR_000016	SNORD36C	-7.218	-7.19404
BC007696	COL27A1	-6.86	-6.88064
NR_002323	TUG1	-6.753	-6.78698
NR_040094	LINC01193	-6.232	-6.33089
NR_027788	ZNF767P	-6.216	-6.31689
NR_046312	KIAA1656	-5.841	-5.98861
XM_006709961	MYRFL	-5.836	-5.98423
AJ630586	1060P11.3	-5.545	-5.72949
NR_038263	SOCS2-AS1	-5.511	-5.69973
XR_427726	LOC101928858	-5.337	-5.54741
NR_003677	MCTS2P	-4.752	-5.0353
NR_038268	LINC00840	-4.661	-4.95564
NR_036444	FENDRR	-4.647	-4.94338
NR_015395	MIR4435-1HG	-4.514	-4.82696
NR_037866	LINC00616	-4.472	-4.79019
NR_109989	LOC100507661	-4.448	-4.76918
NR_110240	LOC101929231	-4.43	-4.75342
XR_432995	LOC102725171	-4.405	-4.73154
XM_006723522	ZNF888	-4.346	-4.67989
NR_027378	UG0898H09	-4.319	-4.65625
NR_046228	ANKRD20A12P	-4.316	-4.65363
XM_005258356	ASXL3	-4.278	-4.62036
NR_024452	LINC01119	-4.27	-4.61336
XR_251651	LOC101927184	-4.217	-4.56696
NM_014009	FOXP3	-4.215	-4.56521
NR_026807	LINC00472	-4.163	-4.51969
BC012091	HES2	-4.136	-4.49605
NR_021485	EGFEM1P	-4.132	-4.49255
NR_038238	LOC151484	-4.003	-4.37963
NR_038844	LOC644838	-3.89	-4.28071
NR_038322	MAP3K13	-3.766	-4.17216
XR_108997	LOC51145	-3.616	-4.04085
NR_028595	CCDC162P	-3.596	-4.02334
NR_027481	ZNF876P	-3.595	-4.02246
NR_026975	FIRRE	-3.519	-3.95593
NR_038291	LINC00707	-3.514	-3.95156
XM_001732878	LOC400682	-3.504	-3.9428
NR_002813	KCNIP4-IT1	-3.456	-3.90078
XR_110155	LOC100505853	-3.439	-3.8859
XR_109174	LOC100507480	-3.415	-3.86489
NR_033890	LINC01252	-3.413	-3.86314
XR_428118	LOC101928077	-3.381	-3.83513
NR_029376	LOC100294362	-3.36	-3.81674
NR_037195	LINC00607	-3.324	-3.78523
NR_027148	MIR7-3HG	-3.291	-3.75634
XR_426121	LOC102724475	-3.29	-3.75547
NR_045983	ZNF663P	-3.283	-3.74934
XR_252283	LOC340340	-3.282	-3.74846
NR_026949	LINC00277	-3.238	-3.70995
AK092862	GAS6-AS1	-3.22	-3.69419
NR_027082	SFTA1P	-3.197	-3.67405
NR_003695	SNORD12B	-3.1	-3.58914
NR_024391	LINC00669	-3.089	-3.57951
NR_026916	ANKRD30BP2	-3.084	-3.57513
NR_073405	PRKXP1	-3.061	-3.555
XR_132952	LOC100131262	-3.047	-3.54274
AK125043	LOC100128198	-3.039	-3.53574
NR_026902	MGC16142	-3.029	-3.52699
NR_039982	LINC00639	-2.991	-3.49372
NR_024172	LINC00923	-2.984	-3.48759
NR_046163	MIRLET7DHG	-2.941	-3.44995
XR_111668	LOC100506974	-2.94	-3.44908
NR_104645	LINC01204	-2.936	-3.44557
AK125987	LOC651337	-2.92	-3.43157
NR_024087	LINC00575	-2.917	-3.42894
NR_038976	LOC339874	-2.916	-3.42807
NR_026759	FAM95B1	-2.901	-3.41494
NR_002750	SNORD44	-2.888	-3.40356
NR_027321	LINC00964	-2.864	-3.38255
NR_033873	LINC01122	-2.859	-3.37817
NR_028301	LINC00883	-2.85	-3.37029
NR_003939	SNORD79	-2.822	-3.34578
NR_033831	LINC01121	-2.805	-3.3309
NR_038948	LOC100506136	-2.789	-3.31689
AK094407	LOC645427	-2.769	-3.29938
AK125720	LOC100128001	-2.767	-3.29763
NR_038981	LINC01013	-2.719	-3.25561
NR_026863	LINC00313	-2.706	-3.24423
NR_033866	LOC390705	-2.701	-3.23986
NR_047500	LINC00571	-2.699	-3.2381
NR_003928	CHIAP2	-2.697	-3.23635
AK091571	LOC285178	-2.681	-3.22235
NR_029635	MIR221	-2.67	-3.21272
NR_110117	LOC101927769	-2.658	-3.20221
AK123243	SLC22A8	-2.638	-3.18471
XR_244202	LOC101927820	-2.624	-3.17245
NR_046322	STARD7-AS1	-2.623	-3.17157
XM_005262111	CENPI	-2.623	-3.17157
XM_006720935	CAPN15	-2.618	-3.1672
NR_038260	HIVEP3	-2.615	-3.16457
NR_003074	SNORD92	-2.613	-3.16282
XR_424460	LOC102725429	-2.609	-3.15932
NR_040023	ERVK13-1	-2.599	-3.15056
XR_425355	LOC100506014	-2.592	-3.14444
NR_033557	LOC100422737	-2.548	-3.10592
XR_425404	LOC102724155	-2.541	-3.09979
XR_425936	LOC100128340	-2.538	-3.09717
XR_426333	NCRNA00249	-2.537	-3.09629
AK000914	SUSD4	-2.535	-3.09454
NR_030732	LOC645638	-2.535	-3.09454
XR_428085	TWIST1	-2.51	-3.07265
*, Official Symbols are corresponding to the HUGO Gene Nomenclature Committee (http://www.genenames.org/).
**, Fold change was defined as the ratio of expression levels in RO4929097 treated GSCs versus DMSO-treated GSCs. Values are mean of duplicate microarray experiments.
