# Supplementary material for: Targeting the Notch-regulated non-coding RNA TUG1 for glioma treatment
Source: Nat Commun. 2016 Dec 6;7:13616. doi: 10.1038/ncomms13616 (PMC5150648; doi:10.1038/ncomms13616)
Supplement: Supplementary Data 2 — List of lncRNAs downregulated by either si-JAG1 or si-Notch1 treatment in RNA-seq analysis. [file ncomms13616-s3.xlsx]

## Sheet: Table S2
Supplementary Data 2. List of lncRNAs downregulated by either si-JAG1 or si-Notch1 treatment in RNA-seq analysis.
List of 571 lncRNAs commonly downregulated in two GSC lines by si-JAG1 treatment
Accessions	Gene Symbol*	Fold change in 1228-GSC**	Fold change in 222-GSC**
XR_424631	LOC102724553	-16.2823	-14.4213
BC034289	LOC100507654	-16.2501	-14.3927
NR_024398	ZBED3-AS1	-13.8069	-12.2288
XR_242359	LOC101928915	-13.4314	-11.8962
NR_002806	FAM13A-AS1	-12.3241	-10.9155
NR_002323	TUG1	-11.9923	-10.6216
AK309760	DPP6	-11.8851	-10.5266
NR_045375	LOC100506124	-11.2137	-9.93202
NR_037933	ADAM20P1	-10.9464	-9.69526
AK127438	ZC3H18-AS1	-10.9012	-9.65521
NR_110208	LOC101927043	-10.7981	-9.56385
NR_024380	LOC441666	-10.3586	-9.17462
AF521131	MAGI2-IT1	-10.3371	-9.15559
XM_005276270	LOC101930049	-9.84585	-8.72047
NR_040023	ERVK13-1	-9.55646	-8.46416
AL110203	LOC158863	-9.52505	-8.43633
NR_024341	EHMT1-IT1	-9.26929	-8.20981
NR_026905	CRHR1-IT1	-9.13361	-8.08964
NR_038358	LINC00640	-9.1212	-8.07865
TCONS_00009802	LOC101927134	-8.9449	-7.9225
NR_002733	DGCR5	-8.68201	-7.68966
XR_244021	LOC100506634	-8.67363	-7.68224
XR_251925	LOC728554	-8.62895	-7.64266
BC107850	LRRC37A4P	-8.58668	-7.60522
NR_023915	IPW	-8.48691	-7.51685
NR_026947	C1RL-AS1	-8.40167	-7.44136
NR_028595	CCDC162P	-8.37462	-7.4174
NR_026863	LINC00313	-8.23327	-7.2922
NR_038291	LINC00707	-8.17426	-7.23994
NR_003268	CTAGE10P	-8.1123	-7.18506
NR_033872	PCBP1-AS1	-8.03434	-7.11602
NM_020814	MARCH4	-8.00651	-7.09137
NR_110856	LOC101928516	-8.00602	-7.09093
XR_251840	LOC285638	-7.8819	-6.98099
NR_038988	LINC00630	-7.80435	-6.91232
NR_034111	TRAF3IP2-AS1	-7.72809	-6.84477
NR_027134	DKFZp779M0652	-7.69473	-6.81522
NR_039982	LINC00639	-7.69114	-6.81205
XR_426202	LOC101929463	-7.67263	-6.79565
NR_033856	FLJ43315	-7.54972	-6.68679
XM_006719983	TMEM255B	-7.35931	-6.51814
NR_015424	ANKRD36BP2	-7.31639	-6.48013
AB051448	KIAA1661	-7.20357	-6.3802
AK123349	LOC648149	-7.12996	-6.31501
NR_109825	NR2F1-AS1	-7.1011	-6.28945
NR_040097	LOC100506123	-7.02173	-6.21915
XR_109174	LOC100507480	-6.85908	-6.07508
NR_027046	LOC145474	-6.82408	-6.04409
NR_027481	ZNF876P	-6.79004	-6.01394
NR_002774	HTR7P1	-6.7593	-5.98671
XM_006713180	ATP2B2	-6.75365	-5.98171
NR_026558	AQP7P3	-6.73569	-5.9658
XR_425936	LOC100128340	-6.72785	-5.95886
XM_006712662	ANKRD36B	-6.71227	-5.94506
NR_046228	ANKRD20A12P	-6.68047	-5.91689
AK091571	LOC285178	-6.66972	-5.90737
NR_110218	LOC101927217	-6.65341	-5.89292
NR_034089	LOC100131564	-6.62562	-5.86831
NR_024618	LOC100129550	-6.62486	-5.86764
NR_037701	PKI55	-6.61423	-5.85822
XR_133208	KIRREL-IT1	-6.5769	-5.82516
XR_244897	LOC101926959	-6.54236	-5.79457
XR_241149	LOC101928673	-6.44684	-5.70996
NR_026913	LOC100133669	-6.3942	-5.66335
AK310041	GOLGA8N	-6.36162	-5.63448
NR_026751	ZNRD1-AS1	-6.35098	-5.62506
NR_024397	NUTM2A-AS1	-6.34406	-5.61894
AK023515	LOC101926913	-6.3412	-5.6164
NR_046229	GMDS-AS1	-6.31178	-5.59035
XM_006713936	EVC	-6.30137	-5.58113
NR_002766	MEG3	-6.29318	-5.57387
NR_120400	LOC103191607	-6.28835	-5.56959
NR_026941	CASC2	-6.2829	-5.56476
AK128153	LOC100130547	-6.2615	-5.54581
NR_120664	LOC101926941	-6.2445	-5.53076
NR_028301	LINC00883	-6.23261	-5.52023
NR_119376	FER1L4	-6.21999	-5.50905
NR_102326	HCG18	-6.19712	-5.48879
NR_103801	GABRB3	-6.18652	-5.4794
NR_003595	CDC14C	-6.13815	-5.43656
NR_038260	HIVEP3	-6.1186	-5.41924
NR_040082	LOC100128714	-6.11835	-5.41902
NR_024489	LOC100129534	-6.11816	-5.41886
NR_026779	LINC00341	-6.09849	-5.40143
NR_015389	LINC00667	-6.06928	-5.37556
XM_006719695	CCDC64	-6.01544	-5.32788
NM_145733	SEPT3	-5.95318	-5.27274
XR_427131	ANKRD36C	-5.94224	-5.26304
NR_027456	LINC00894	-5.93473	-5.25639
NR_038308	LINC01094	-5.92504	-5.24781
NR_036526	LOC100499484	-5.87123	-5.20015
NR_002791	EMX2OS	-5.82775	-5.16164
XM_005273033	CHRM3	-5.77826	-5.1178
NR_045116	C5orf56	-5.76525	-5.10628
XR_245766	LOC101927702	-5.7497	-5.09251
XR_428212	LOC102723781	-5.71762	-5.0641
XR_425404	LOC102724155	-5.69697	-5.04581
NR_002813	KCNIP4-IT1	-5.6579	-5.0112
NR_103734	LINC00342	-5.63593	-4.99174
NR_002190	SUMO1P3	-5.62466	-4.98176
NR_023312	CIRBP	-5.612	-7.2883
NR_038386	LINC01125	-5.61095	-4.96962
NR_003367	PVT1	-5.59623	-4.95658
NR_038889	LOC401320	-5.58807	-4.94935
NR_108074	LINC00706	-5.57962	-4.94187
NR_002934	SCART1	-5.55964	-4.92418
NR_027271	CIRBP-AS1	-5.544	-7.19999
NR_001564	XIST	-5.52745	-4.89566
NR_034104	LINC01260	-5.51498	-4.88462
NR_110154	LOC100506299	-5.50627	-4.87691
NR_027036	LINC00899	-5.50033	-4.87165
NR_027252	CYP1B1-AS1	-5.49518	-4.86708
NR_033733	CRYBB2P1	-5.47	-7.10389
XR_425718	LOC102723744	-5.42863	-4.80814
NR_024351	LINC00160	-5.42026	-4.80073
NR_036488	LINC00673	-5.41482	-4.7959
NR_024159	DGCR9	-5.413	-7.02986
NR_003611	BMS1P5	-5.40402	-4.78634
NR_023921	DHRS4-AS1	-5.379	-6.98571
XM_005273639	HMBOX1	-5.33536	-4.72553
NR_015377	PAX8-AS1	-5.33226	-4.72278
NR_108104	LINC01372	-5.32872	-4.71965
NR_003491	MIAT	-5.32404	-4.7155
NR_015395	MIR4435-1HG	-5.30583	-4.69937
NR_003226	AFG3L1P	-5.291	-6.87142
NR_002796	AKR7A2P1	-5.288	-6.86753
NR_036573	LOC155060	-5.28442	-4.68041
NR_024034	CLUHP3	-5.282	-6.85973
NR_024470	SLCO4A1-AS1	-5.28151	-4.67784
NR_034125	LINC00959	-5.27377	-4.67098
NR_026857	BAIAP2-AS1	-5.266	-6.83895
XM_006717410	BEND7	-5.26468	-4.66293
NR_026887	CEBPA-AS1	-5.241	-6.80649
NR_026710	ASMTL-AS1	-5.239	-6.80389
NR_027054	MIR31HG	-5.23662	-4.63808
NR_002451	ABCA11P	-5.225	-6.78571
NR_027995	ANKRD20A9P	-5.207	-6.76233
NR_026873	LINC00174	-5.20072	-4.60628
XM_005252536	PARD3	-5.18664	-4.59381
NR_028483	ADORA2A-AS1	-5.18	-6.72727
NR_003261	CDRT15P1	-5.167	-6.71038
NR_026597	DIRC3	-5.155	-6.6948
NR_023386	CROCCP3	-5.148	-6.68571
NR_033380	CD99P1	-5.135	-6.66882
NR_033971	DKFZp686K1684	-5.127	-6.65843
NR_015415	DICER1-AS1	-5.11	-6.63636
NR_026752	CROCCP2	-5.0952	-6.61714
NR_027255	AATK-AS1	-5.1928	-5.90497
NR_003582	ATP8B5P	-5.02928	-5.46712
NR_024482	CECR5-AS1	-5.0928	-5.45722
NR_024004	DDX11L2	-5.0912	-5.4723
NR_024549	DMTF1	-5.0899	-5.85092
NR_027040	ATP6V0E2-AS1	-5.0883	-5.84928
NR_038927	DDX11-AS1	-5.0862	-5.84719
NR_036680	DPY19L1P1	-5.0839	-5.84467
NR_003291	ANKRD18DP	-5.0807	-5.84158
NR_026784	C6orf164	-5.0777	-5.838
NR_024101	DLGAP1-AS1	-5.0769	-5.83565
NR_028389	ACVR2B-AS1	-5.0747	-5.83404
NR_034027	CSTF3-AS1	-5.0691	-5.82981
NR_027378	UG0898H09	-5.06653	-5.82489
NR_027019	ANKRD30BL	-5.0522	-4.76981
NR_003230	SNORD113-2	-5.02556	-5.79343
XR_243043	ARGLU1	-5.01274	-4.73194
NR_027026	GUSBP1	-4.703	-4.57139
NR_003561	DPY19L2P2	-4.689	-5.39839
NR_003503	GGT8P	-4.276	-5.1828
NR_029434	FLJ31306	-4.244	-4.89862
NR_033981	FLJ27354	-4.242	-4.87684
NR_024279	FLJ37453	-4.218	-4.86354
NR_038425	LEMD1-AS1	-4.202	-4.83996
NR_033368	GRIK1-AS2	-4.18	-4.81857
NR_027425	FAM66D	-4.3167	-4.87263
NR_003674	KGFLP1	-4.167	-4.78934
NR_024240	HLA-J	-4.164	-4.78784
NR_003934	GTF2IRD1P1	-4.157	-4.78239
NR_026661	FAM222A-AS1	-4.4155	-4.9071
NR_027346	LINC00173	-4.155	-4.77555
NR_024616	INE1	-4.136	-4.76605
NR_029373	LEF1-AS1	-4.13	-4.75071
NR_026690	LINC00035	-4.127	-4.74532
NR_024321	LINC00115	-4.126	-4.74287
NR_003136	FBXO22-AS1	-4.122	-4.74022
NR_026663	GLIS3-AS1	-4.113	-4.73312
NR_028337	FLJ45079	-4.0928	-4.71718
NR_040100	ENTPD3-AS1	-4.0888	-4.70206
NR_033847	FLJ37035	-4.20807	-4.7591
NR_027182	JMJD1C-AS1	-4.40807	-4.85384
NR_034172	KANSL1-AS1	-4.0807	-4.69015
NR_026795	LINC00202-1	-4.0777	-4.68865
NR_024413	FLJ42393	-4.90718	-5.10144
NR_003670	KGFLP2	-4.0718	-4.67992
NR_027686	LINC00176	-4.0693	-4.67867
NR_033796	DSTNP2	-4.0678	-4.6763
NR_026891	FLJ10038	-4.60602	-4.94444
NR_026991	H1FX-AS1	-4.0602	-4.66659
NR_024251	FAM86JP	-4.0572	-4.66509
NR_038279	LINC00665	-3.487	-4.37804
NR_037844	LOC100133445	-3.445	-3.98678
NR_024384	LINC00461	-3.418	-3.94601
NR_034127	LOC100132356	-3.41	-3.92448
NR_033999	LOC100129148	-3.385	-3.90678
NR_024396	LINC00638	-3.334	-3.86505
NR_027183	LINC00847	-3.293	-3.81143
NR_027232	LINC00685	-3.272	-3.77431
NR_027146	LINC00469	-3.266	-3.75767
NR_024469	LOC100130987	-3.261	-3.75128
NR_038334	LOC100505715	-3.237	-3.73603
NR_024355	LINC00634	-3.235	-3.71945
NR_024447	LOC100128288	-3.233	-3.71715
NR_033940	LOC100129620	-3.209	-3.70385
NR_026827	LINC00839	-3.2107	-3.68911
NR_026829	LINC00852	-3.207	-3.68597
NR_024453	LOC100134368	-3.205	-3.68497
NR_026775	LINC00240	-3.202	-3.68217
NR_024485	LOC100130093	-3.196	-3.67722
NR_026761	LINC00467	-3.188	-3.66932
NR_033828	LOC100129931	-3.184	-3.66213
NR_027451	LINC00657	-3.175	-3.65503
NR_038876	LOC100129027	-3.155	-3.63919
NR_024391	LINC00669	-3.134	-3.6157
NR_026762	LINC00263	-3.129	-3.59956
NR_024347	LINC00304	-3.127	-3.59532
NR_024092	LINC00515	-3.123	-3.59202
NR_004846	LOC100134868	-3.121	-3.58842
NR_015384	LOC100126784	-3.117	-3.58512
NR_028327	LOC100133331	-3.108	-3.57802
NR_029411	LOC100133091	-3.107	-3.57168
NR_029376	LOC100294362	-3.0964	-3.56573
NR_024065	LINC00312	-3.40928	-3.71529
NR_038985	LINC00856	-3.0928	-3.55471
NR_034022	LOC100131257	-3.80928	-3.91295
NR_024237	LOC100132111	-3.0862	-3.55141
NR_037166	LOC100129518	-3.0846	-3.54632
NR_038253	LOC100288637	-3.0795	-3.54274
NR_033858	LINC00535	-3.0777	-3.53852
NR_026883	LINC00652	-3.0691	-3.53305
NR_015451	LINC00294	-3.0532	-3.51952
NR_047551	EGFR-AS1	-2.926	-3.4456
NR_002728	KCNQ1OT1	-2.889	-3.3445
NR_045962	KRT8	-2.856	-3.30397
NR_047664	MEG9	-2.657	-3.18304
NR_002819	MALAT1	-2.635	-3.04282
NR_036484	FEZF1-AS1	-2.591	-3.00654
NR_103802	EBPL	-2.566	-2.96547
NR_040093	STARD4-AS1	-2.562	-2.94723
NR_110301	ZNF503-AS2	-2.501	-2.91413
NR_024158	PP7080	-2.494	-2.87102
NR_029383	PAN3-AS1	-2.476	-2.85748
NR_002330	ST7-AS1	-2.464	-2.83979
NR_110453	CRNDE	-2.461	-2.8305
NR_003713	LOC728613	-2.459	-2.82755
NR_029193	SH3RF3-AS1	-2.457	-2.82525
NR_036476	TMEM198B	-2.448	-2.81945
NR_037665	LOC100506548	-2.439	-2.80911
NR_003948	HCG22	-2.432	-2.79976
NR_024430	MIR100HG	-2.42	-2.78922
NR_021485	EGFEM1P	-2.1419	-2.64238
NR_024448	GUSBP11	-2.419	-2.78028
NR_027776	PMS2P5	-2.414	-2.77778
NR_024403	LOC730101	-2.405	-2.77003
NR_001280	PCDHB17	-2.4	-2.76169
NR_026921	LOC202181	-2.397	-2.75694
NR_028370	PCNA-AS1	-2.384	-2.74849
NR_015380	A1BG-AS1	-2.373	-2.73455
NR_028049	MTERFD2	-2.366	-2.72391
NR_040092	LOC100506990	-2.349	-2.71086
NR_105019	TMEM161B-AS1	-2.346	-2.69832
NR_040051	IQCH-AS1	-2.332	-2.68938
NR_003108	NBR2	-2.329	-2.67878
NR_038910	PCOLCE-AS1	-2.326	-2.67534
NR_027136	TMEM51-AS1	-2.325	-2.67289
NR_027135	ZSCAN18	-2.319	-2.66924
NR_038366	HOTAIRM1	-2.306	-2.65884
NR_026999	LINC00265	-2.1294	-2.5621
NR_038362	ZNF345	-2.294	-2.63661
NR_038982	LOC100507346	-2.292	-2.63561
NR_038953	LOC100507564	-2.29	-2.63331
NR_038381	TSC22D1-AS1	-2.9288	-2.95141
NR_024582	JPX	-2.288	-2.62971
NR_024166	ZNF205-AS1	-2.279	-2.62521
NR_038237	RAB11B-AS1	-2.275	-2.61737
NR_003714	POM121L9P	-2.272	-2.61327
NR_015381	TP53TG1	-2.271	-2.61082
AK092862	GAS6-AS1	-2.27	-2.60967
NR_039980	LOC286437	-2.269	-2.60852
NR_036530	LOC100289230	-2.268	-2.60738
NR_024149	MEG8	-2.24866	-2.59706
NR_047518	HOTAIR	-2.1266	-2.53473
BC012581	UTY	-2.266	-2.60443
NR_033738	LOC440300	-2.265	-2.60393
NR_002832	BDNF-AS	-2.1264	-2.53398
NR_030737	TTC3P1	-2.264	-2.60213
NR_015454	MAFG-AS1	-2.1262	-2.53323
NR_040012	SPAG5-AS1	-2.262	-2.59983
AF111705	ATPAF1	-2.254	-2.59583
NR_034002	MCF2L-AS1	-2.252	-2.58963
NR_040066	LOXL1-AS1	-2.251	-2.58784
NR_040585	STAG3L4	-2.247	-2.58519
NR_046312	KIAA1656	-2.244	-2.58109
NR_046316	NS3BP	-2.243	-2.57864
NR_002976	SNORA44	-2.5242	-2.71859
NR_002748	SNORD45B	-2.242	-2.57684
NR_104261	MDH1B	-2.238	-2.57484
NR_026954	LOC90246	-2.237	-2.57175
NR_026807	LINC00472	-2.4236	-2.6644
NR_027350	MIR17HG	-2.236	-2.56995
NR_033420	SH3GL1P2	-2.235	-2.56945
NR_026966	LOC100130691	-2.233	-2.5678
NR_036500	FOXN3-AS1	-2.23	-2.565
NR_027355	LOC645166	-2.229	-2.56255
NR_037169	LOC100507547	-2.4228	-2.6588
NR_024458	TPT1-AS1	-2.228	-2.56075
NR_024349	LOC284023	-2.227	-2.56025
NR_003940	SNORD80	-2.226	-2.5591
NR_028379	FTX	-2.22	-2.55545
NR_027295	MGC57346	-2.7707	-2.82691
NR_026768	RPS15AP10	-2.2107	-2.53847
NR_040250	WWTR1-AS1	-2.207	-2.53662
NR_024542	SNHG7	-2.206	-2.53612
NR_024399	SNAI3-AS1	-2.204	-2.53447
NR_003554	USP32P2	-2.201	-2.53167
NR_003610	PDXDC2P	-2.196	-2.52722
NR_003655	POLR2J4	-2.195	-2.52347
NR_040662	HCP5	-2.194	-2.52232
AK125981	LRRC37BP1	-2.192	-2.52067
NR_038272	TTN-AS1	-2.191	-2.51888
NR_027033	MIRLET7BHG	-2.189	-2.51723
NR_027287	UCKL1-AS1	-2.187	-2.51493
BC068094	SH3TC1	-2.186	-2.51313
NR_045214	LOC100507373	-2.185	-2.51198
NR_027153	RPL21P44	-2.18	-2.50883
NR_024454	NDUFB2-AS1	-2.172	-2.50158
NR_002188	GBAP1	-2.17	-2.49539
NR_026850	MTMR9LP	-2.23567	-2.52692
NR_026667	RPS10P7	-2.58016	-2.69787
NR_046273	LOC729683	-2.5613	-2.68844
NR_027277	LOC344967	-2.55861	-2.6871
NR_033412	SH3GL1P1	-2.55515	-2.68472
NR_034115	STXBP5-AS1	-2.55312	-2.6837
NR_003521	WHAMMP3	-2.55053	-2.68241
NR_000011	SNORA70	-2.54424	-2.67926
NR_026899	LOC146880	-2.54398	-2.67913
BC007696	COL27A1	-2.54234	-2.67766
NR_026817	LOC148696	-2.53976	-2.67572
NR_026825	RPSAP52	-2.53321	-2.6718
NR_034159	FLJ30403	-2.53157	-2.67098
NR_002561	SNORD30	-2.18216	-2.49627
NR_002742	SNORD52	-2.51821	-2.6643
NR_027130	ZNF738	-2.51671	-2.66355
NR_046655	BRWD1-AS1	-2.51002	-2.65761
NR_003045	SNORD17	-2.17172	-2.48521
NR_003148	TPM3P9	-2.50609	-2.65239
NR_029410	LOC389765	-2.49547	-2.64059
NR_109978	C16orf13	-2.49495	-2.63579
NR_046216	MGC27345	-2.47423	-2.62543
NR_026785	RHPN1-AS1	-2.47319	-2.62426
NR_003500	RP9P	-2.46783	-2.62092
NR_110997	LOC553103	-2.45357	-2.6138
NR_036531	UBAC2-AS1	-2.44734	-2.61068
NR_024007	SMCR5	-2.43202	-2.60172
NR_002560	SNORD31	-2.41858	-2.59046
BC012091	HES2	-2.41051	-2.58642
NR_036504	LOC728752	-2.41047	-2.5864
NR_038344	MAGI2-AS3	-2.40192	-2.58213
NR_003587	MYO15B	-3.14294	-2.95264
NR_003019	SNORA77	-2.39734	-2.57984
NR_004396	SNORD1B	-2.38634	-2.57434
NR_024054	SMA4	-2.38409	-2.57321
NM_001098516	MUC20	-2.37721	-2.56912
BC101598	PMS2P3	-2.3761	-2.56857
NR_002598	SNORD87	-2.36738	-2.56356
NR_001282	PCDHB19P	-2.36315	-2.56015
NR_033396	SLC22A20	-2.36009	-2.55862
NR_033711	TP73-AS1	-2.18133	-2.46858
NR_027021	GRIK1-AS1	-2.34222	-2.54903
NR_046213	LINC00260	-2.33362	-2.54473
NR_026780	LINC00574	-2.32851	-2.54218
NR_040079	LOC399715	-2.32054	-2.53819
NR_027906	MLLT4-AS1	-2.30034	-2.52744
NR_024072	MRS2P2	-2.28745	-2.52099
NR_003003	SCARNA17	-2.2587	-2.50662
NR_002965	SNORA29	-2.25072	-2.50263
NR_046173	LOC254896	-2.22357	-2.48906
NR_000024	SNORD46	-2.21863	-2.48659
AL137530	CCDC57	-2.19187	-2.4732
NR_022007	PMS2P4	-4.58558	-3.66941
NR_027052	THAP7-AS1	-4.58113	-3.66459
NR_033805	WAC-AS1	-4.57668	-3.66236
NR_026876	STL	-4.57112	-3.65179
NR_023384	RNF216P1	-4.57	-3.65123
NR_002331	ST7-AS2	-4.55821	-3.64404
AL834164	SMG1P1	-4.8542	-3.79203
NR_038281	PTPRG-AS1	-4.54686	-3.63771
NR_024014	PP14571	-4.54508	-3.63617
BC132927	TAPT1-AS1	-4.54074	-3.63387
NR_027082	SFTA1P	-4.5394	-3.63321
NR_003529	CDKN2B-AS1	-4.13154	-3.42798
NR_028339	PARD6G-AS1	-4.53083	-3.62548
NR_026791	HCG27	-4.52805	-3.62344
NR_027330	SND1-IT1	-4.52783	-3.62333
NR_003361	SNORD116-28	-3.93276	-3.32534
NR_002749	SNORD45A	-4.51014	-3.61403
NR_002308	UQCRBP1	-4.59191	-3.65491
AK311417	ANP32AP1	-4.26178	-3.48985
NR_046572	ARHGEF3-AS1	-3.96356	-3.34074
NR_036635	DBIL5P2	-3.8879	-3.30291
NR_036433	FAM172BP	-3.85451	-3.28622
NR_001317	HCG4B	-3.84672	-3.28232
NR_036540	LINC00622	-3.8356	-3.27676
NR_047572	LOC100128770	-3.80667	-3.26229
AK095081	LOC283177	-3.79888	-3.2584
NR_003014	SNORA47	-3.78886	-3.25339
BE972465	SNORA55	-3.77996	-3.24894
NR_003030	SNORD12	-3.77106	-3.24449
AV755695	SNORD12B	-3.74547	-3.23169
NR_002579	SNORD74	-3.70096	-3.20944
NR_003070	SNORD89	-3.69984	-3.20888
AF119911	CSNK1A1	-3.69317	-3.20554
CR936824	MSS51	-3.65867	-3.1857
NR_003608	TUBA3FP	-3.64866	-3.18069
NR_026963	TTC28-AS1	-3.64421	-3.17847
NR_027117	LOC285847	-3.64087	-3.17407
AK292218	ANKRD19P	-3.63753	-3.17169
NR_036533	LOC100499489	-3.63419	-3.17002
NR_026656	LOC400043	-3.63308	-3.1694
NR_040089	LOC100506713	-3.62974	-3.16597
NR_027992	NBEAP1	-3.61861	-3.15846
NR_003369	RRN3P2	-3.6175	-3.15791
NR_040063	SMG7-AS1	-3.60749	-3.1529
NR_046201	LOC400684	-3.60415	-3.15123
NR_003035	SNORA16A	-3.60192	-3.15012
NR_003033	SNORD5	-3.5997	-3.149
NR_002166	TRAPPC2P1	-3.59302	-3.14567
NR_037806	NPPA-AS1	-3.59191	-3.14459
NR_002919	SNORA5A	-3.5908	-3.1426
NR_002920	SNORA8	-3.58968	-3.14205
NR_049748	LOC642423	-3.58634	-3.14038
NR_033884	HTATSF1P2	-3.36854	-3.03148
NR_028335	LOC284009	-3.5652	-3.12805
NR_026664	MGC16025	-3.56186	-3.12626
NR_002991	SNORA5C	-3.5563	-3.12347
NR_002910	SNORA71B	-3.55519	-3.12292
NR_004390	SNORA57	-3.55074	-3.12069
NR_038285	MFI2-AS1	-3.54629	-3.11847
NR_033967	SLC2A1-AS1	-3.5385	-3.11353
NR_002918	SNORA48	-3.5296	-3.10837
NR_002324	SNORA62	-3.52848	-3.10781
NR_002447	SNORD24	-3.52292	-3.10503
NR_002736	SNORD60	-3.92069	-3.30392
NR_003064	PYY2	-3.65749	-3.17231
NR_001450	RFPL3S	-3.50178	-3.09446
AI887274	SNORA33	-3.49955	-3.09335
NR_000006	SNORD21	-3.49176	-3.08945
NR_002837	UBE2MP1	-3.47841	-3.08277
NR_073566	GHRLOS	-3.47507	-3.08111
BG758909	PXN-AS1	-3.46506	-3.07441
NR_037884	LOC100507053	-3.45393	-3.0643
NR_002936	TOB2P1	-3.44948	-3.06058
NR_037875	LOC728730	-3.44926	-3.06047
NR_036485	SBF2-AS1	-3.44225	-3.05612
NR_027329	PSMG3-AS1	-3.43368	-3.05145
NR_110331	HOXB-AS3	-3.43234	-3.04987
NR_045985	ALOX15P1	-3.43112	-3.04913
NR_026908	AQP4-AS1	-3.46894	-3.06706
AK090832	ATP10B	-3.42377	-3.04448
NR_037585	C21orf37	-3.40185	-3.03352
NR_024274	C9orf53	-3.40041	-3.0328
NR_038850	CCDC148-AS1	-3.69307	-3.17913
NR_027466	CTAGE11P	-3.39818	-3.03169
NR_046101	CXorf31	-3.39629	-3.03074
NR_040249	CYP2G1P	-3.67807	-3.17163
NR_026651	DGCR10	-3.67592	-3.17055
NR_002770	DIO3OS	-3.66092	-3.16305
AB093575	ERAS	-3.65204	-3.15862
NR_024615	ERC2-IT1	-3.64469	-3.15494
NR_036444	FENDRR	-3.65141	-3.1583
NR_036486	FGF14-IT1	-3.35757	-3.01138
NR_026806	FLJ13224	-3.62204	-3.14362
AK094096	FLJ36777	-3.63641	-3.1508
NR_002196	H19	-3.64013	-3.15266
NR_026790	HCG11	-3.61469	-3.13994
NR_002139	HCG4	-3.63229	-3.14874
NR_028032	HCG9	-3.62513	-3.14516
NR_004855	HULC	-3.62163	-3.14341
CR749572	IMPG1	-3.61013	-3.13766
NR_002226	INGX	-3.61795	-3.14157
NR_027118	INHBA-AS1	-3.60729	-3.13624
L78790	ITGB2	-3.60663	-3.13591
AK130682	LGALS2	-3.61109	-3.13814
NR_026794	LINC00202-2	-3.60295	-3.13407
NR_024096	LINC00523	-3.59163	-3.12841
NR_015394	LINC00636	-3.59609	-3.13064
NR_038436	LINC00637	-3.58013	-3.12266
NR_026828	LINC00661	-3.58795	-3.12657
NR_034100	LINC00668	-3.58109	-3.12314
NR_038419	LOC100129213	-3.58106	-3.12313
NR_034036	LOC100130452	-3.56163	-3.11341
NR_024467	LOC100188947	-3.52469	-3.09494
NR_038333	LOC100505658	-3.5544	-3.1098
NR_038966	LOC100506585	-3.53106	-3.09813
NR_026927	LOC115110	-3.54528	-3.10524
NR_026925	LOC151174	-3.53028	-3.09774
NR_015421	LOC154761	-3.51528	-3.09024
NR_027078	LOC283856	-3.44249	-3.05384
DB296219	LOC285629	-3.4644	-3.0648
NR_027114	LOC285740	-3.4768	-3.071
NR_003275	LOC392196	-3.37469	-3.01994
NR_030728	LOC440910	-3.3822	-3.0237
NR_037597	LOC442028	-3.3868	-3.026
NR_038135	LOC641515	-3.38106	-3.02313
NR_040096	LOC643339	-3.3144	-2.9898
NR_028328	LOC643923	-3.29106	-2.97813
NR_003525	LRRC37A6P	-3.3046	-2.9849
AL049782	MINOS1P1	-3.2368	-2.951
NR_026640	MKRN7P	-2.98045	-2.82282
BC067894	MKRN9P	-4.24418	-3.45469
NR_001447	MT1L	-2.92298	-2.79409
NR_027025	MTVR2	-2.85528	-2.76024
NR_002182	NACAP1	-3.31545	-2.99032
NR_024046	NRADDP	-2.78851	-2.72685
NR_027766	NUDT16P1	-2.77071	-2.71795
NR_024593	POM121L10P	-3.26817	-2.96668
NR_002930	PTPRVP	-3.22157	-2.94338
NR_045114	PVRL3-AS1	-2.95142	-2.80831
NR_026968	RPL34-AS1	-3.06854	-2.86687
NR_002999	SCARNA20	-2.48401	-2.5746
BU955376	SCARNA22	-2.64497	-2.65508
NR_003009	SCARNA8	-3.13624	-2.90072
NR_002825	SIGLEC16	-3.12711	-2.89615
NR_002956	SNORA14B	-2.61381	-2.6395
AL706006	SNORA22	-2.42654	-2.54587
NR_002970	SNORA37	-2.59156	-2.62838
BM918074	SNORA71A	-2.54705	-2.60612
NR_002435	SNORD100	-2.80294	-2.73407
NR_002433	SNORD12C	-2.53147	-2.59833
NR_002442	SNORD18B	-2.99783	-2.83151
NR_004397	SNORD1C	-2.52257	-2.59388
NR_002439	SNORD43	-2.99224	-2.82872
NR_003044	SNORD50B	-2.97628	-2.82074
NR_038406	STAU2-AS1	-2.75863	-2.71191
NR_024015	TDRG1	-2.50254	-2.58387
NR_026836	TRHDE-AS1	-2.48585	-2.57552
BC062748	EFCAB10	-2.47361	-2.5694
NR_038408	LOC100128176	-2.45581	-2.55965
AK074492	RRP7B	-2.4113	-2.53682
AL136548	ZNF506	-2.39238	-2.5269
NR_026984	LOC90784	-2.39015	-2.52553
NR_003138	SNHG10	-2.37791	-2.51935
NR_024366	FAM225A	-2.37458	-2.51748
NR_036487	FGF14-AS2	-2.37013	-2.51454
NR_026928	N4BP2L2-IT2	-2.36122	-2.50918
NR_037605	GAS5-AS1	-2.58582	-2.62148
NR_027500	BCDIN3D-AS1	-2.77968	-2.71568
NR_036508	LOC100128398	-2.77055	-2.71047
NR_038263	SOCS2-AS1	-2.32873	-2.48956
NR_026971	A2M-AS1	-2.30837	-2.47873
NR_026788	FAM66C	-2.2939	-2.47059
NR_040288	AKR7L	-2.25429	-2.45052
NR_027131	NKAPP1	-2.67405	-2.65995
NR_024271	SEPT7P2	-2.2534	-2.44962
AK125806	SRRM2-AS1	-2.25329	-2.44859
NR_026938	ADCY10P1	-2.25051	-2.4459
NR_024277	AGPAT4-IT1	-2.66904	-2.65426
AF357221	DNM1P35	-2.24728	-2.44338
NR_026815	TMEM191A	-2.24483	-2.44215
NR_040584	STAG3L2	-2.28953	-2.46451
NR_026993	LOC90834	-2.63376	-2.63597
NR_026732	C14orf23	-2.6017	-2.61903
NR_015448	DLX6-AS1	-2.59093	-2.61345
*, Official Symbols are corresponding to the HUGO Gene Nomenclature Committee (http://www.genenames.org/).
**, Fold change was defined as the ratio of expression levels in si-JAG1 treated GSCs versus si-NC-treated GSCs.
List of 440 lncRNAs commonly downregulated in two GSC lines by si-Notch1 treatment
Accessions	Gene Symbol*	Fold change in 1228-GSC**	Fold change in 222-GSC**
XR_251840	LOC285638	-24.208	-29.671
NR_040051	IQCH-AS1	-21.243	-26.037
NR_023382	ZNF815P	-19.787	-24.251
NR_002323	TUG1	-18.017	-22.082
NR_109825	NR2F1-AS1	-15.551	-19.06
NR_038844	LOC644838	-15.42	-18.899
NR_003209	SNORD114-16	-15.327	-18.785
NR_024398	ZBED3-AS1	-14.889	-18.249
NR_036526	LOC100499484	-14.253	-17.469
XR_242359	LOC101928915	-13.032	-15.972
NR_037933	ADAM20P1	-12.624	-15.472
NR_026905	CRHR1-IT1	-12.252	-15.017
NR_021485	EGFEM1P	-12.154	-14.897
NR_024380	LOC441666	-12.116	-14.85
NR_038386	LINC01125	-11.269	-13.812
NR_026966	LOC100130691	-11.268	-13.81
NR_024344	MIR4697HG	-11.126	-13.637
NR_028303	LINC00882	-10.901	-13.361
NR_037871	LOC100233156	-10.51	-12.881
NR_033753	LRRC37A11P	-10.324	-12.654
NR_024618	LOC100129550	-10.172	-12.467
NR_015375	VLDLR-AS1	-10.113	-12.395
AK128153	LOC100130547	-9.895	-12.128
NR_038880	PAXBP1-AS1	-9.759	-11.961
XR_111668	LOC100506974	-9.698	-11.886
BC006438	LOC101927043	-9.654	-11.832
NR_027456	LINC00894	-9.622	-11.793
BQ890675	NAALADL2	-9.529	-11.679
NR_003196	SNORD114-4	-9.405	-11.527
XR_425404	LOC102724155	-9.353	-11.463
NR_027481	ZNF876P	-9.347	-11.457
NR_001280	PCDHB17	-9.269	-11.361
NR_108043	PARD3-AS1	-9.101	-11.154
NR_002733	DGCR5	-8.991	-11.019
XR_244897	LOC101926959	-8.987	-11.015
BC107850	LRRC37A4P	-8.931	-10.946
XR_425355	LOC100506014	-8.869	-10.871
NR_120611	LOC101060691	-8.779	-10.76
NR_034125	LINC00959	-8.645	-10.596
AK091571	LOC285178	-8.443	-10.348
NR_027046	LOC145474	-8.391	-10.285
NR_103838	FTO-IT1	-8.371	-10.259
NR_039999	LOC100507501	-8.152	-9.992
NR_037877	LOC100505912	-8.064	-9.884
XR_426327	LOC102724687	-8.053	-9.87
NR_015395	MIR4435-1HG	-8.045	-9.86
NR_110218	LOC101927217	-8.03	-9.841
XR_242401	LOC101929709	-7.933	-9.722
NR_038985	LINC00856	-7.887	-4.043
NR_037642	LHX4-AS1	-7.861	-9.634
XR_133208	KIRREL-IT1	-7.834	-9.602
NR_002766	MEG3	-7.816	-9.58
NR_027767	TNIK	-7.792	-9.55
NR_026807	LINC00472	-7.785	-9.541
NR_003595	CDC14C	-7.746	-9.494
NR_001281	PCDHB18	-7.71	-9.45
NR_026876	STL	-7.701	-9.438
XR_425936	LOC100128340	-7.624	-9.344
XR_432949	LOC102725228	-7.584	-9.295
NR_015389	LINC00667	-7.572	-9.28
NR_038260	HIVEP3	-7.557	-9.262
XR_424187	LOC102724883	-7.548	-9.251
NR_027378	UG0898H09	-7.536	-9.236
XR_241404	LOC101928156	-7.521	-9.218
AK131224	LOC101927533	-7.501	-9.194
XR_242742	LOC101929149	-7.444	-9.124
NR_037701	PKI55	-7.436	-9.113
NR_039982	LINC00639	-7.424	-9.099
XR_109174	LOC100507480	-7.387	-9.054
NR_036573	LOC155060	-7.377	-9.041
NR_003290	EP400NL	-7.329	-8.982
NR_003198	SNORD114-6	-7.301	-8.948
NR_003230	SNORD113-2	-7.206	-8.831
NR_026779	LINC00341	-7.182	-8.803
NR_027301	LINC00662	-7.144	-8.756
NR_003236	SNORD113-8	-7.13	-8.738
NR_026941	CASC2	-7.078	-8.675
NR_003200	SNORD114-8	-7.017	-8.601
NR_103801	GABRB3	-7.008	-8.589
NR_015424	ANKRD36BP2	-6.948	-8.516
NR_023312	CIRBP	-6.877	-5.612
NR_028301	LINC00883	-6.791	-8.323
NR_024448	GUSBP11	-6.721	-8.238
NR_003491	MIAT	-6.719	-8.235
XR_244328	LOC101928399	-6.688	-8.197
NR_038291	LINC00707	-6.682	-8.19
NR_033856	FLJ43315	-6.661	-8.164
NR_027082	SFTA1P	-6.652	-8.153
NR_046229	GMDS-AS1	-6.621	-8.115
NR_026751	ZNRD1-AS1	-6.609	-8.1
NR_003948	HCG22	-6.555	-8.034
NR_027148	MIR7-3HG	-6.548	-8.026
NR_040097	LOC100506123	-6.521	-7.992
NR_024582	JPX	-6.495	-7.961
NR_102326	HCG18	-6.488	-7.952
NR_003226	AFG3L1P	-6.484	-5.291
NR_002796	AKR7A2P1	-6.48	-5.288
NR_026732	C14orf23	-6.477	-7.939
NR_026857	BAIAP2-AS1	-6.453	-5.266
NR_026887	CEBPA-AS1	-6.423	-5.241
NR_026710	ASMTL-AS1	-6.42	-5.239
NR_002451	ABCA11P	-6.403	-5.225
NR_027995	ANKRD20A9P	-6.381	-5.207
NR_003561	DPY19L2P2	-6.359	-5.189
NR_028483	ADORA2A-AS1	-6.348	-5.18
NR_003261	CDRT15P1	-6.332	-5.167
NR_033852	LOC283177	-6.318	-7.743
NR_033380	CD99P1	-6.293	-5.135
NR_024065	LINC00312	-6.29	-4.458
XR_244021	LOC100506634	-6.283	-7.701
NR_027331	LINC00696	-6.264	-7.677
NR_034089	LOC100131564	-6.255	-7.667
NR_024126	ATP1A1-AS1	-6.255	-7.666
NR_027255	AATK-AS1	-6.241	-5.093
NR_027040	ATP6V0E2-AS1	-6.236	-5.088
NR_003582	ATP8B5P	-6.231	-5.193
NR_003611	BMS1P5	-6.229	-7.635
NR_003291	ANKRD18DP	-6.226	-5.081
XR_241149	LOC101928673	-6.224	-7.628
NR_026784	C6orf164	-6.223	-5.078
NR_028389	ACVR2B-AS1	-6.219	-5.075
NR_024397	NUTM2A-AS1	-6.216	-7.618
NR_024482	CECR5-AS1	-6.211	-5.393
NR_027019	ANKRD30BL	-6.191	-5.052
NR_027271	CIRBP-AS1	-6.181	-5.044
NR_033899	GOLGA2P9	-6.135	-7.52
NR_027021	GRIK1-AS1	-6.103	-7.48
NR_033733	CRYBB2P1	-6.091	-4.97
NR_027054	MIR31HG	-6.089	-7.463
NR_029388	PARGP1	-6.056	-7.422
NR_027001	GOLGA2P7	-6.036	-7.399
NR_038286	PSMD6-AS2	-6.024	-7.383
NR_024159	DGCR9	-6.021	-4.913
NR_002813	KCNIP4-IT1	-5.998	-7.351
NR_023921	DHRS4-AS1	-5.979	-4.879
NR_015377	PAX8-AS1	-5.97	-7.317
NR_003212	SNORD114-19	-5.951	-7.294
NR_103734	LINC00342	-5.899	-7.231
NR_038988	LINC00630	-5.897	-7.227
NR_024034	CLUHP3	-5.86	-4.782
NR_002791	EMX2OS	-5.807	-7.118
NR_108104	LINC01372	-5.793	-7.1
NR_047500	LINC00571	-5.789	-7.095
NR_027026	GUSBP1	-5.763	-4.703
NR_026661	FAM222A-AS1	-5.746	-4.166
NR_027425	FAM66D	-5.719	-4.667
NR_026795	LINC00202-1	-5.71	-4.078
NR_026597	DIRC3	-5.705	-4.655
NR_023386	CROCCP3	-5.696	-4.648
NR_119376	FER1L4	-5.686	-6.969
NR_033971	DKFZp686K1684	-5.67	-4.627
NR_003136	FBXO22-AS1	-5.664	-4.622
NR_015415	DICER1-AS1	-5.649	-4.61
NR_027237	LOC728743	-5.637	-6.908
XR_243043	ARGLU1	-5.634	-6.905
NR_026752	CROCCP2	-5.631	-4.595
NR_024004	DDX11L2	-5.626	-4.591
NR_024549	DMTF1	-5.625	-4.59
NR_040100	ENTPD3-AS1	-5.623	-4.589
NR_038927	DDX11-AS1	-5.62	-4.586
NR_036680	DPY19L1P1	-5.617	-4.584
NR_024101	DLGAP1-AS1	-5.609	-4.577
NR_034027	CSTF3-AS1	-5.599	-4.569
NR_033796	DSTNP2	-5.598	-4.568
NR_047495	LINC00565	-5.592	-6.854
NR_024251	FAM86JP	-5.585	-4.557
NR_038279	LINC00665	-5.499	-4.487
NR_037844	LOC100133445	-5.447	-4.445
NR_037665	LOC100506548	-5.44	-4.439
NR_024384	LINC00461	-5.414	-4.418
NR_034127	LOC100132356	-5.404	-4.41
NR_033999	LOC100129148	-5.374	-4.385
NR_024396	LINC00638	-5.311	-4.334
NR_027183	LINC00847	-5.261	-4.293
NR_003503	GGT8P	-5.24	-4.276
NR_027232	LINC00685	-5.235	-4.272
NR_027146	LINC00469	-5.228	-4.266
NR_024469	LOC100130987	-5.222	-4.261
NR_033847	FLJ37035	-5.218	-4.807
NR_029434	FLJ31306	-5.201	-4.244
NR_033981	FLJ27354	-5.198	-4.242
NR_038334	LOC100505715	-5.192	-4.237
NR_024355	LINC00634	-5.19	-4.235
NR_024447	LOC100128288	-5.187	-4.233
NR_026829	LINC00852	-5.175	-4.207
NR_024279	FLJ37453	-5.169	-4.218
NR_033940	LOC100129620	-5.158	-4.209
NR_026827	LINC00839	-5.156	-4.321
NR_024453	LOC100134368	-5.153	-4.205
NR_038425	LEMD1-AS1	-5.149	-4.32
NR_026775	LINC00240	-5.149	-4.202
NR_024485	LOC100130093	-5.142	-4.196
NR_026761	LINC00467	-5.132	-4.188
NR_033828	LOC100129931	-5.127	-4.184
NR_033368	GRIK1-AS2	-5.122	-4.18
NR_027451	LINC00657	-5.116	-4.175
NR_003674	KGFLP1	-5.107	-4.167
NR_024240	HLA-J	-5.103	-4.164
NR_003934	GTF2IRD1P1	-5.094	-4.157
NR_027346	LINC00173	-5.093	-4.255
NR_038876	LOC100129027	-5.092	-4.155
NR_027182	JMJD1C-AS1	-5.078	-4.181
NR_024616	INE1	-5.069	-4.136
NR_024391	LINC00669	-5.066	-4.134
NR_029373	LEF1-AS1	-5.061	-4.13
NR_034022	LOC100131257	-5.06	-4.093
NR_026762	LINC00263	-5.06	-4.129
NR_024347	LINC00304	-5.058	-4.127
NR_026690	LINC00035	-5.058	-4.527
NR_024321	LINC00115	-5.056	-4.126
NR_024092	LINC00515	-5.053	-4.123
NR_004846	LOC100134868	-5.05	-4.121
NR_015384	LOC100126784	-5.045	-4.117
NR_026663	GLIS3-AS1	-5.04	-4.113
NR_028327	LOC100133331	-5.034	-4.108
NR_029411	LOC100133091	-5.033	-4.107
NR_029376	LOC100294362	-5.02	-4.096
NR_028337	FLJ45079	-5.016	-4.693
NR_024237	LOC100132111	-5.008	-4.086
NR_037166	LOC100129518	-5.006	-4.085
NR_034172	KANSL1-AS1	-5.001	-4.081
NR_038253	LOC100288637	-4.999	-4.08
NR_033858	LINC00535	-4.997	-3.266
NR_003670	KGFLP2	-4.99	-4.072
NR_027686	LINC00176	-4.987	-4.069
NR_026883	LINC00652	-4.987	-4.069
NR_026991	H1FX-AS1	-4.976	-2.89
NR_015451	LINC00294	-4.967	-4.053
NR_037169	LOC100507547	-4.956	-4.228
XM_006719941	DOCK9	-4.694	-3.83
NR_040093	STARD4-AS1	-4.365	-3.562
NR_024158	PP7080	-4.282	-3.494
NR_002330	ST7-AS1	-4.245	-3.464
NR_029193	SH3RF3-AS1	-4.236	-3.457
XM_005266181	FBRSL1	-4.224	-3.447
XM_006710717	C1orf159	-4.192	-3.421
NR_027776	PMS2P5	-4.184	-3.414
NR_024403	LOC730101	-4.173	-3.405
NR_026921	LOC202181	-4.163	-3.397
XM_005268856	ARF3	-4.153	-3.389
NR_028049	MTERFD2	-4.125	-3.366
NR_038910	PCOLCE-AS1	-4.076	-3.326
NR_027136	TMEM51-AS1	-4.075	-3.325
NR_027135	ZSCAN18	-4.067	-3.319
NR_038381	TSC22D1-AS1	-4.029	-3.288
NR_024166	ZNF205-AS1	-4.018	-3.279
NR_038237	RAB11B-AS1	-4.013	-3.275
NR_003714	POM121L9P	-4.01	-3.272
NR_039980	LOC286437	-4.006	-3.269
NR_024149	MEG8	-4.002	-3.266
NR_033738	LOC440300	-4.001	-3.265
NR_015454	MAFG-AS1	-3.997	-3.262
NR_034002	MCF2L-AS1	-3.985	-3.252
NR_040066	LOXL1-AS1	-3.984	-3.251
NR_002748	SNORD45B	-3.973	-3.242
XM_006723153	C19orf54	-3.969	-3.239
NR_026954	LOC90246	-3.967	-3.237
NR_033420	SH3GL1P2	-3.964	-3.235
NR_027355	LOC645166	-3.957	-3.229
NR_024458	TPT1-AS1	-3.956	-3.228
NR_024349	LOC284023	-3.955	-3.227
NR_003940	SNORD80	-3.953	-3.226
XR_245688	EMC9	-3.95	-3.223
NR_027295	MGC57346	-3.93	-2.807
NR_024399	SNAI3-AS1	-3.926	-3.204
NR_003554	USP32P2	-3.923	-3.201
NR_003610	PDXDC2P	-3.917	-3.196
NR_003655	POLR2J4	-3.915	-3.195
NR_038272	TTN-AS1	-3.91	-3.191
NR_027287	UCKL1-AS1	-3.906	-3.187
NR_027153	RPL21P44	-3.897	-3.18
NR_024454	NDUFB2-AS1	-3.887	-3.172
XM_006722714	C19orf26	-3.886	-3.171
NR_026899	LOC146880	-3.88	-3.166
NR_026817	LOC148696	-3.877	-3.964
NR_002976	SNORA44	-3.873	-3.442
XM_006711943	AHSA2	-3.857	-3.147
NR_003148	TPM3P9	-3.854	-3.145
NR_029410	LOC389765	-3.846	-3.138
NR_024054	SMA4	-3.831	-3.126
NR_002598	SNORD87	-3.827	-3.123
XM_005255764	CDH11	-3.816	-3.114
NR_033805	WAC-AS1	-3.804	-3.104
NR_038281	PTPRG-AS1	-3.799	-3.1
NR_024014	PP14571	-3.799	-3.1
NR_028339	PARD6G-AS1	-3.791	-3.094
XM_006713938	DOK7	-3.782	-3.086
NR_026963	TTC28-AS1	-3.78	-3.085
NR_027117	LOC285847	-3.779	-3.084
NR_026825	RPSAP52	-3.774	-3.164
NR_002166	TRAPPC2P1	-3.771	-3.077
NR_037884	LOC100507053	-3.747	-3.057
NR_037875	LOC728730	-3.745	-3.056
NR_026785	RHPN1-AS1	-3.743	-3.643
NR_027329	PSMG3-AS1	-3.742	-3.054
XM_005260411	FAM209B	-3.74	-3.052
NR_003500	RP9P	-3.733	-3.623
NR_033396	SLC22A20	-3.726	-3.626
NR_033711	TP73-AS1	-3.716	-3.606
NR_024007	SMCR5	-3.712	-3.592
NR_040079	LOC399715	-3.705	-3.585
NR_023384	RNF216P1	-3.701	-3.601
XM_005251136	ARFGEF1	-3.698	-3.017
NR_002560	SNORD31	-3.692	-3.552
NR_002331	ST7-AS2	-3.691	-3.581
NR_027330	SND1-IT1	-3.69	-3.59
NR_027906	MLLT4-AS1	-3.685	-3.545
NR_026850	MTMR9LP	-3.682	-3.582
NR_003361	SNORD116-28	-3.68	-3.57
NR_040089	LOC100506713	-3.672	-3.572
NR_002749	SNORD45A	-3.67	-3.55
NR_037806	NPPA-AS1	-3.668	-3.568
NR_026667	RPS10P7	-3.662	-3.552
NR_027992	NBEAP1	-3.662	-3.552
NR_002324	SNORA62	-3.661	-3.561
NR_002919	SNORA5A	-3.658	-3.548
NR_003369	RRN3P2	-3.652	-3.532
NR_002447	SNORD24	-3.651	-3.541
NR_002308	UQCRBP1	-3.65	-3.51
NR_002920	SNORA8	-3.648	-3.528
NR_002736	SNORD60	-3.641	-3.521
NR_027277	LOC344967	-3.641	-3.521
NR_040063	SMG7-AS1	-3.632	-3.492
NR_003003	SCARNA17	-3.625	-3.425
NR_028335	LOC284009	-3.624	-3.484
NR_033412	SH3GL1P1	-3.601	-3.461
NR_036555	C12orf36	-3.595	-3.495
NR_033754	CBX3P2	-3.585	-3.475
NR_024376	FAM225B	-3.575	-3.455
NR_002965	SNORA29	-3.57	-3.315
NR_002991	SNORA5C	-3.564	-3.364
NR_037901	ARHGEF26-AS1	-3.547	-3.407
NR_024072	MRS2P2	-3.525	-3.225
NR_002910	SNORA71B	-3.51	-3.255
NR_038439	CACNA1G-AS1	-3.487	-3.287
NR_003521	WHAMMP3	-3.481	-3.281
NR_026664	MGC16025	-3.464	-3.164
NR_034115	STXBP5-AS1	-3.441	-3.141
NR_040041	DACT3-AS1	-3.432	-3.177
NR_002765	ASAP1-IT1	-3.387	-3.087
NR_022007	PMS2P4	-3.26	-2.701
NR_024413	FLJ42393	-3.223	-5.266
NR_033967	SLC2A1-AS1	-3.202	-2.644
XM_005260184	TCFL5	-3.145	-2.566
NR_002745	SNORD48	-3.077	-3.553
XM_005271161	TBX15	-3.071	-2.506
XM_006710813	SARS	-3.051	-2.49
NR_027439	LOC100272216	-3.034	-3.503
NR_024045	RAET1K	-2.99	-3.453
NR_024249	FAM86C2P	-2.951	-2.951
NR_026768	RPS15AP10	-2.93	-3.207
NR_027052	THAP7-AS1	-2.929	-2.039
XR_425697	LOC220729	-2.913	-2.377
NR_039978	SEC24B-AS1	-2.911	-3.361
NR_015342	PCA3	-2.903	-3.352
XM_006714526	KIF3A	-2.879	-2.349
NR_002918	SNORA48	-2.871	-1.982
XM_006721895	LGALS9	-2.854	-2.329
XM_006719683	HIP1R	-2.805	-2.289
NR_002771	DLEU2L	-2.803	-2.803
XM_006719156	TMTC1	-2.788	-2.275
NR_027713	KRT8P41	-2.783	-3.213
XM_005270685	ZCCHC11	-2.778	-2.267
NR_003032	SNORA32	-2.777	-3.207
NR_026655	FLJ12825	-2.763	-3.19
NR_038962	ELOVL2-AS1	-2.759	-2.759
XR_426743	LRIG2	-2.756	-2.249
XM_006710699	SPATA6	-2.738	-2.234
XM_006719844	PSPC1	-2.724	-2.223
XM_005248760	SMAP1	-2.705	-2.207
XR_241649	MSANTD1	-2.656	-2.167
XR_426530	MSN	-2.635	-2.15
TCONS_00029196	LINC00478	-2.632	-2.148
XM_005263508	LZIC	-2.619	-2.137
XM_005249853	FBXL18	-2.615	-2.134
XM_005251499	SPATA6L	-2.61	-2.13
XM_006723786	KCNG1	-2.6	-2.122
NR_038264	ADAMTS9-AS2	-2.586	-2.586
NR_026763	SMAD5-AS1	-2.58	-2.979
NR_038443	PPP1R2P3	-2.572	-2.969
XR_243952	HIF3A	-2.565	-2.093
XM_005246297	SGPP2	-2.542	-2.075
XM_006713940	PACRGL	-2.526	-2.062
NR_002329	ST7-OT4	-2.483	-2.026
XM_006710850	PHACTR4	-2.482	-2.866
NR_038396	LOC100506469	-2.482	-2.025
NR_015434	LOC148413	-2.482	-2.025
NR_033354	ZNF519	-2.479	-2.023
NR_002586	SNORA63	-2.477	-2.861
XR_247197	TTC9C	-2.475	-2.02
NR_033827	KDM4A-AS1	-2.472	-2.017
XM_006718606	PPP2R5B	-2.472	-2.107
TCONS_l2_00016080	LINC00607	-2.445	-2.823
TCONS_00015032	PPP1R42	-2.415	-2.788
XM_005248311	SLC45A2	-2.405	-2.777
TCONS_l2_00023905	TRPC7	-2.402	-2.069
TCONS_00018134	SPAG6	-2.395	-2.765
NR_023389	LINC00476	-2.377	-2.745
XR_241189	SPATA21	-2.375	-2.742
NR_036490	LOC284648	-2.372	-2.739
NR_104604	TTLL13	-2.37	-2.736
NR_040081	LOC100506804	-2.367	-2.734
NR_046241	RPS16P5	-2.362	-2.727
NR_004387	SCARNA10	-2.361	-2.727
AK057346	VWA5B1	-2.36	-2.725
NR_027283	LOC440461	-2.357	-2.722
AB001328	SLC15A1	-2.351	-2.715
NR_002571	SNORD58A	-2.35	-2.713
NR_003502	ZNRF2P1	-2.349	-2.015
NR_034079	LOC643733	-2.337	-2.699
NR_027312	LOC153910	-2.336	-2.697
NR_002815	TPTE2P6	-2.33	-2.69
NR_024360	ZFHX4-AS1	-2.329	-2.015
AK094426	LOC284581	-2.326	-2.686
NR_038920	LOC100506314	-2.316	-2.675
NR_034139	LOC338963	-2.316	-2.674
NR_039998	LOC100506655	-2.297	-2.652
NR_002144	LOC407835	-2.296	-2.651
XM_006717970	MMRN2	-2.291	-2.645
BG987537	SNORA10	-2.277	-2.63
NR_028361	GGNBP1	-2.272	-2.623
NR_002575	SNORA27	-2.257	-2.607
NR_034156	LGALS17A	-2.245	-2.592
NR_001575	RNF138P1	-2.237	-2.584
NR_002440	SNORD16	-2.237	-2.584
NR_027249	GNN	-2.229	-2.574
NR_026891	FLJ10038	-2.226	-4.06
NR_026805	LINC00271	-2.225	-2.569
NR_003006	SCARNA6	-2.215	-2.558
NR_002795	HOXA11-AS	-2.213	-2.555
NR_039983	LOC729737	-2.207	-2.548
NR_027341	LINC00475	-2.206	-2.547
NR_000016	SNORD36C	-2.197	-2.537
AK094480	LEKR1	-2.193	-2.533
XM_005269171	GLT8D2	-2.191	-2.53
DJ031151	FAM83G	-2.181	-2.181
NR_026774	LINC00239	-2.174	-2.51
NR_033957	LINC00842	-2.166	-2.501
BC011001	GLB1L3	-2.161	-2.496
NR_027322	LOC283070	-2.154	-2.487
*, Official Symbols are corresponding to the HUGO Gene Nomenclature Committee (http://www.genenames.org/).
**, Fold change was defined as the ratio of expression levels in si-Notch1 treated GSCs versus si-NC-treated GSCs.
