# Supplementary material for: Targeting the Notch-regulated non-coding RNA TUG1 for glioma treatment
Source: Nat Commun. 2016 Dec 6;7:13616. doi: 10.1038/ncomms13616 (PMC5150648; doi:10.1038/ncomms13616)
Supplement: Supplementary Data 3 — Expression levels of 6 lncRNAs downregulated by inhibitions of Notch signaling. [file ncomms13616-s4.xlsx]

## Sheet: Table S3
Supplementary Data 3. Expression levels of 6 lncRNAs downregulated by inhibitions of Notch signaling.
Accessions	NR_002323	NR_002813	NR_027481	NR_038291	XR_109174	XR_425404
Gene Symbol*	TUG1	KCNIP4-IT1	ZNF876P	LINC00707	LOC100507480	LOC102724155
Expression levels in 1228-GSC (FPKM)	33.995	0.148	0.327	0.0628	0.0205	0.0111
Expression levels in 222-GSC (FPKM)	39.243	0.147	0.312	0.0126	0.0172	0.0113
Fold change in 1228-GSC treated with si-JAG1**	-9.594	-4.526	-5.432	-6.539	-5.487	-4.558
Fold change in 222-GSC treated with si-JAG1**	-6.381	-3.352	-3.937	-4.624	-3.964	-3.373
Fold change in 1228-GSC treated with si-Notch1**	-11.992	-5.658	-6.79	-8.174	-6.859	-5.697
Fold change in 222-GSC treated with si-Notch1**	-10.622	-5.011	-6.014	-7.24	-6.075	-5.046
Fold change in 1228-GSC treated with DAPT***	-7.738	-3.42	-3.634	-3.992	-2.884	-3.348
Fold change in 222-GSC treated with DAPT***	-8.629	-4.365	-4.576	-4.93	-3.836	-4.294
Fold change in 1228-GSC treated with RO4929097***	-6.753	-3.456	-3.595	-3.514	-3.415	-2.541
Fold change in 222-GSC treated with RO4929097***	-6.787	-3.901	-4.022	-3.952	-3.865	-3.1
*, Official Symbols are corresponding to the HUGO Gene Nomenclature Committee (http://www.genenames.org/).
**, Fold change was defined as the ratio of expression levels in si-JAG1 or si-Notch1 treated GSCs versus si-NC treated GSCs.
***, Fold change was defined as the ratio of expression levels in DAPT or RO4929097 treated GSCs versus DMSO treated GSCs.
Values are mean of duplicate microarray experiments.
