# Supplementary material for: Targeting the Notch-regulated non-coding RNA TUG1 for glioma treatment
Source: Nat Commun. 2016 Dec 6;7:13616. doi: 10.1038/ncomms13616 (PMC5150648; doi:10.1038/ncomms13616)
Supplement: Supplementary Data 4 — Sequences of siRNA, primers and probe sets. [file ncomms13616-s5.xlsx]

## Sheet: Table S4
Supplementary Data 4. Sequences of siRNA, primers and probe sets.
Primer sequences for qRT-PCR
Target gene	Primer sequence (5' to 3')
GAPDH*	Forward: CCTCCCGCTTCGCTCTCT
	Reverse: GGCGACGCAAAAGAAGATG
	MGB-probe: CTGTTCGACAGTCAGC
TUG1	Forward: AGGTAGAACCTCTATGCATTTTGTG
(SYBER)	Reverse: ACTCTTGCTTCACTACTTCATCCAG
SOX2	Forward: AAGAAAGGGAGAGAAGTTTGAGCC
(SYBER)	Reverse: GGCTCCGCGAGGAAAATC
MYC	Forward: GCTGCTTAGACGCTGGATTT
(SYBER)	Reverse: CACCGAGTCGTAGTCGAGGT
Nestin	Forward: CTGGCGGTGGCTCCAA
(SYBER)	Reverse: GGTACGGGCCTGGAGGAAT
CD15	Forward: CTACTACCACCAACTGAGCCAAC
(SYBER)	Reverse: AGTTCTCGAAAGCCAGGTAGAAC
Notch1	Forward: GCTAACAAAGATATGCAGAACAACA
(SYBER)	Reverse: GGTCCATATGATCCGTGATGTC
JAG1	Forward: TCACTGACAAAATAATCGATCTTGT
(SYBER)	Reverse: ACAGTTAAGACAGAGCTCAGCAAG
HES1	Forward: GACATTCTGGAAATGACAGTGAAG
(SYBER)	Reverse: GTCACCTCGTTCATGCACTC
HES5	Forward: CACCAGCCCAACTCCAAG
(SYBER)	Reverse: AGTAGCCTTCGCTGTAGTCCTG
TP53	Forward: GTTCCGAGAGCTGAATGAGG
(SYBER)	Reverse: CCTTCTGTCTTGAACATGAGTTTTT
MALAT1	Forward: GACGGAGGTTGAGATGAAGC
(SYBER)	Reverse: ATTCGGGGCTCTGTAGTCCT
NEAT1	Forward: TTCTTAGCCTGATGAAATAACTTGG
(SYBER)	Reverse: AGCGTTTAGCACAACACAATGAC
BDNF	Forward: ATTTTGGGTTAGGAGAAGTCAAGTT
(SYBER)	Reverse: GTGATCACTAACATTTTCAGGTGTG
NGF	Forward: GGACCCAATAACAGTTTTACCAAG
(SYBER)	Reverse: ACATTGCTCTCTGAGTGTGGTTC
NTF3	Forward: ACAATATTTTTATGAAACGCGATGT
(SYBER)	Reverse: CCACGAGTTTATTGTTCTCTGAAGT
MYC	Forward: GCTGCTTAGACGCTGGATTT
(SYBER)	Reverse: CACCGAGTCGTAGTCGAGGT
RNU6B**	Assay ID: 001093
miR-145**	Assay ID: 002278
*, TaqMan Gene Expression Assays (Applied Biosystems)
**, TaqMan MicroRNA Assays (Applied Biosystems)
Primer sequences for plasmid construction
Target gene	Primer sequence (5' to 3')
Luciferase	Forward: TTAAGCTTTGGAAGATGCCAAAAACATTAAGAAGG
	Reverse: TTGGATCCTTACACGGCGATCTTGCCGCCCTTCTT
NICD	Forward: TTAAGCTTCGGCGGCAGCATGGC
	Reverse: TTGGATCCCTTGAAGGCCTCCGGAATGCGGGC
TUG1 exon 1	Forward: TTAAGCTTGCGGCCGCGGGATTTGGAGC
(1-2132 nucleotides)	Reverse: TTGGATCCCATAATTCACTTTGGATGGAGCAT
TUG1 exon 2	Forward: TTAAGCTTGATGCTCCATCCAAAGTGAATTAT
(2133-2910 nucleotides)	Reverse: TTGGATCCAAAATGCATAGAGGTTCTACCTTGA
TUG1 exon 3	Forward: TTAAGCTTCATTTTGTGACCGACTTATTCTTAGATC
(2911-7115 nucleotides)	Reverse: TTGGATCCTTAATTTTAAAAATTCTTTATTTAAAATAAAGTTTAAAAATAA
Primer sequences for syntheses of RNA
Target region	Primer sequence (5' to 3')
TUG1 1-2132 nucleotides	Forward: GCGGCCGCGGGATTTGGAGC
	Reverse: CATAATTCACTTTGGATGGAGCAT
TUG1 2133-2910 nucleotides	Forward: GATGCTCCATCCAAAGTGAATTAT
	Reverse: AAAATGCATAGAGGTTCTACCTTGA
TUG1 2316-2910 nucleotides	Forward: CAGGAGGCATTCAGCCAT
	Reverse: AAAATGCATAGAGGTTCTACCTTGA
TUG1 2556-2910 nucleotides	Forward: AAGAAAGGCAACATCTTTTT
	Reverse: AAAATGCATAGAGGTTCTACCTTGA
TUG1 2746-2910 nucleotides	Forward: CTCCTCATAGCATCTTCTTT
	Reverse: AAAATGCATAGAGGTTCTACCTTGA
TUG1 2133-2745 nucleotides	Forward: GATGCTCCATCCAAAGTGAATTAT
	Reverse: ATGGCTGAATGCCTCCTG
TUG1 2133-2555 nucleotides	Forward: GATGCTCCATCCAAAGTGAATTAT
	Reverse: TGCCTTTCTTCAGAGAGCAT
TUG1 2133-2315 nucleotides	Forward: GATGCTCCATCCAAAGTGAATTAT
	Reverse: AAAGAAGATGCTATGAGGAG
Mutated TUG1 1-2132 nucleotides	Forward: AAAAAAAACTTGACCTACTCAAAGCTTG
	Reverse: CAAGCTTTGAGTAGGTCAAGTTTTTTTT
Deleted TUG1 1-2132 nucleotides	Forward: AACTTCTCCCCATTTCTTTTGGTTGCCT-
	Reverse: AGGCAACCAAAAGAAATGGGGAGAAGTT
EGFP ORF	Forward: ATGGTGAGCAAGGGCGAGGAGCTGT
	Reverse: TTAGGGGGGGGGGAGGGAGA
Primer sequences for ChIP-qPCR and ChIRP-qPCR
Target gene	Primer sequence (5' to 3')
TUG1 5’-outside	Forward: GAGGGAGGACAATCACTTGAAC
(SYBER)	Reverse: TTGTTTTGTTTTGTTTTTGGTTTTT
TUG1 3’-outside	Forward: ATGACATGGAGAAAGCTTCTGTTAC
(SYBER)	Reverse: AAGCACAGAAGCAGTAGTAATTTGC
TUG1 R1 (RBPJκ motif)	Forward: TTCAGACTGCTGTAATTTGTGAAAG
(SYBER)	Reverse: TTAAGGAGCACAGACTTACTGAAGC
TUG1 R2 (RBPJκ motif)	Forward: GATCCCCAAACTTCCTGAAA
(SYBER)	Reverse: GTGATTCTTAACTCTTCTGGGTCAC
TUG1 R1 (MYC motif)	Forward: AGAAAACTGATCAGCCATGTCTTC
(SYBER)	Reverse: AGTGCCTAGGAGCTTTTTCACTT
TUG1 R2 (MYC motif)	Forward: CTGATGTACAGCCTCCTGATTG
(SYBER)	Reverse: GTACTGTTTCTTTAAATGGCGGAGA
TUG1 R3 (MYC motif)	Forward: TACTTTACATGTCTAGGCTGTGTGG
(SYBER)	Reverse: CAGGTTCAGTCTCTTCCAGTGAG
BDNF	Forward: TTGAAAAATCTTGACATGTTGCTTA
(SYBER)	Reverse: CTCAAATGATTCCAATTAAAGTTGC
NGF	Forward: CAGAAAAGAATATTAGCATTGCACA
(SYBER)	Reverse: GACTTCAGGAGTCAGGAGCTAGAG
NTF3	Forward: ACGAACAGGTTTGTTTGTTGCT
(SYBER)	Reverse: TTCTAAACCCCTTCCTTCCAAACTA
GAPDH	Forward: CCCCGGTTTCTATAAATTGAGC
(SYBER)	Reverse: CTAGCCTCCCGGGTTTCTCT
siRNA targeting sequences for each gene
Target gene	Targeted sequence (5' to 3')
Notch1	UGGCGGGAAGUGUGAAGCG
JAG1	AAGGUGUGUGGGGCCUCGGGU
TUG1 #1	GUGCAGAAGCCCAGAGUAA
TUG1 #2	CUCAAAUGAUUGAAAUUCAUG
MALAT1	GGGAGUUACUUGCCAACUUG
NEAT1	UCACCAGUUUUCCGAGAACC
YY1	GAACUCACCUCCUGAUUAU
MYC	AACGUUAGCUUCACCAACA
Probe sequences for ChIRP assay
Probe name	Probe sequence (5' to 3')
TUG1 odd probes	AGTGAGATTATCTGTCTCTG
	ATCTTTTCAACCTCCAATCC
	TCACAGCAAGGTCAACAGTC
	AAGGTAGTCAGAAGGTCCAG
	CTGGGTAGAACAAGACAGGA
	AAGATGTTGCCTTTCTTCAG
	GATGCTATGAGGAGTTCACT
	GCCACAAAGCCTTTGGAAAA
TUG1 even probes	ATCACCACAGTCTTAAGTCT
	GGTCCAGGTCTTGAAAATCT
	AGGGTCTGGACAGAAACTCA
	TCGTCAGTAGTAAGGTGGTA
	ACAAACTAGGCCTTTGTTGT
	AAAAACAGGGTCCAGTGACC
	AGATGCTGTTAGGTAAGGGG
	ATGCCATTCAGGTCAAACAT
EGFP ORF probes	CAGCTCGACCAGGATGGG
	CCGGTGGTGCAGATGAAC
	TTCATGTGGTCGGGGTAG
	TTGCCGTCGTCCTTGAAG
	GTCCTCCTTGAAGTCGAT
	CGTTCTTCTGCTTGTCGG
	TGTTCTGCTGGTAGTGGT
	GTTGGGGTCTTTGCTCAG
