# Supplementary material for: Targeting the Notch-regulated non-coding RNA TUG1 for glioma treatment
Source: Nat Commun. 2016 Dec 6;7:13616. doi: 10.1038/ncomms13616 (PMC5150648; doi:10.1038/ncomms13616)
Supplement: Supplementary Data 5 — List of miRNAs on the microarray with greater than 2-fold difference upon TUG1 inhibition. [file ncomms13616-s6.xlsx]

## Sheet: Table S5
Supplementary Data 5. List of miRNAs on the microarray with greater than 2-fold difference upon TUG1 inhibition.
List of 21 upregulated miRNAs
miRBase accessions	Systematic name*	Fold change in 1228-GSC**	Fold change in 222-GSC**
MIMAT0000437	hsa-miR-145-5p	12.515	12.353
MIMAT0000687	hsa-miR-299-3p	9.562	9.418
MIMAT0004947	hsa-miR-885-5p	3.613	2.85
MIMAT0004484	hsa-let-7d-3p	3.551	2.936
MIMAT0025479	hsa-miR-6511a-3p	3.547	2.234
MIMAT0022966	hsa-miR-3617-3p	3.472	2.929
MIMAT0019798	hsa-miR-4701-5p	3.449	2.775
MIMAT0000268	hsa-miR-211-5p	3.43	2.781
MIMAT0019789	hsa-miR-4695-3p	3.418	2.264
MIMAT0027593	hsa-miR-6846-3p	3.283	2.427
MIMAT0019912	hsa-miR-4763-5p	3.265	2.216
MIMAT0027633	hsa-miR-6866-3p	3.257	2.249
MIMAT0009203	hsa-miR-449b-3p	3.223	2.14
MIMAT0025848	hsa-miR-6511b-3p	3.146	2.292
MIMAT0005580	hsa-miR-1227-3p	2.994	2.681
MIMAT0026614	hsa-miR-487b-5p	2.973	2.254
MIMAT0027551	hsa-miR-6825-3p	2.931	2.334
MIMAT0004485	hsa-let-7e-3p	2.736	2.186
MIMAT0027635	hsa-miR-6867-3p	2.692	2.204
MIMAT0027388	hsa-miR-6743-3p	2.664	2.195
MIMAT0004482	hsa-let-7b-3p	2.531	2.773
*, Fold change was defined as the ratio of expression levels in si-TUG1 treated GSC versus si-NC treated GSC.
**, Fold change was defined as the ratio of expression levels in si-TUG1 treated GSCs versus si-NC treated GSCs.
List of 144 downregulated miRNAs
miRBase accessions	Systematic name*	Fold change in 1228-GSC**	Fold change in 222-GSC**
MIMAT0000067	hsa-let-7f-5p	-9.009	-3.938
MIMAT0000417	hsa-miR-15b-5p	-8.124	-4.318
MIMAT0000062	hsa-let-7a-5p	-8	-4.47
MIMAT0000104	hsa-miR-107	-7.862	-4.036
MIMAT0000066	hsa-let-7e-5p	-7.586	-3.164
MIMAT0000078	hsa-miR-23a-3p	-7.427	-4.289
MIMAT0000097	hsa-miR-99a-5p	-7.249	-3.93
MIMAT0000443	hsa-miR-125a-5p	-7.216	-3.208
MIMAT0000065	hsa-let-7d-5p	-7.169	-3.228
MIMAT0000073	hsa-miR-19a-3p	-7.051	-2.755
MIMAT0000414	hsa-let-7g-5p	-7.008	-3.517
MIMAT0000441	hsa-miR-9-5p	-6.962	-2.663
MIMAT0000098	hsa-miR-100-5p	-6.937	-4.445
MIMAT0000064	hsa-let-7c-5p	-6.75	-4.096
MIMAT0000082	hsa-miR-26a-5p	-6.679	-4.157
MIMAT0000442	hsa-miR-9-3p	-6.654	-2.985
MIMAT0000084	hsa-miR-27a-3p	-6.543	-4.617
MIMAT0000689	hsa-miR-99b-5p	-6.456	-5.928
MIMAT0000075	hsa-miR-20a-5p	-6.438	-2.839
MIMAT0000101	hsa-miR-103a-3p	-6.424	-4.155
MIMAT0000074	hsa-miR-19b-3p	-6.348	-3.233
MIMAT0000069	hsa-miR-16-5p	-6.259	-4.19
MIMAT0003180	hsa-miR-487b-3p	-6.247	-3.739
MIMAT0000086	hsa-miR-29a-3p	-6.173	-2.809
MIMAT0000070	hsa-miR-17-5p	-6.089	-2.889
MIMAT0000420	hsa-miR-30b-5p	-6.043	-3.646
MIMAT0000100	hsa-miR-29b-3p	-6.025	-3.371
MIMAT0000461	hsa-miR-195-5p	-6.018	-2.381
MIMAT0000081	hsa-miR-25-3p	-5.99	-3.741
MIMAT0000244	hsa-miR-30c-5p	-5.968	-3.713
MIMAT0000068	hsa-miR-15a-5p	-5.823	-4.987
MIMAT0004697	hsa-miR-151a-5p	-5.821	-3.255
MIMAT0000418	hsa-miR-23b-3p	-5.695	-4.049
MIMAT0001413	hsa-miR-20b-5p	-5.676	-1.934
MIMAT0005898	hsa-miR-1246	-5.668	-4.538
MIMAT0000646	hsa-miR-155-5p	-5.604	-3.671
MIMAT0000753	hsa-miR-342-3p	-5.595	-3.369
MIMAT0000720	hsa-miR-376c-3p	-5.568	-2.906
MIMAT0000093	hsa-miR-93-5p	-5.513	-3.884
MIMAT0000267	hsa-miR-210-3p	-5.457	-4.048
MIMAT0000761	hsa-miR-324-5p	-5.432	-5.296
MIMAT0018071	hsa-miR-3651	-5.415	-3.764
MIMAT0000415	hsa-let-7i-5p	-5.379	-3.794
MIMAT0000419	hsa-miR-27b-3p	-5.316	-4.442
MIMAT0019849	hsa-miR-4728-5p	-5.313	-5.268
MIMAT0000680	hsa-miR-106b-5p	-5.29	-4.025
MIMAT0000425	hsa-miR-130a-3p	-5.277	-4.072
MIMAT0000256	hsa-miR-181a-5p	-5.276	-2.04
MIMAT0019754	hsa-miR-4672	-5.264	-3.76
MIMAT0000681	hsa-miR-29c-3p	-5.23	-3.907
MIMAT0000703	hsa-miR-361-5p	-5.224	-5.188
MIMAT0024616	hsa-miR-6132	-5.19	-2.577
MIMAT0000089	hsa-miR-31-5p	-5.185	-5.824
MIMAT0000083	hsa-miR-26b-5p	-5.183	-2.031
MIMAT0002820	hsa-miR-497-5p	-5.14	-2.951
MIMAT0000278	hsa-miR-221-3p	-5.115	-4.403
MIMAT0015083	hsa-miR-3198	-5.079	-5.108
MIMAT0000688	hsa-miR-301a-3p	-5.078	-2.36
MIMAT0000279	hsa-miR-222-3p	-5.011	-2.573
MIMAT0016851	hsa-miR-4299	-4.952	-3.712
MIMAT0027650	hsa-miR-6875-5p	-4.859	-2.813
MIMAT0000080	hsa-miR-24-3p	-4.794	-2.035
MIMAT0000446	hsa-miR-127-3p	-4.762	-3.874
MIMAT0016890	hsa-miR-4261	-4.734	-6.064
MIMAT0000077	hsa-miR-22-3p	-4.654	-2.268
MIMAT0000423	hsa-miR-125b-5p	-4.639	-2.654
MIMAT0000691	hsa-miR-130b-3p	-4.594	-4.684
MIMAT0025846	hsa-miR-6717-5p	-4.46	-5.505
MIMAT0000076	hsa-miR-21-5p	-4.452	-2.676
MIMAT0029782	hsa-miR-7641	-4.451	-2.416
MIMAT0000757	hsa-miR-151a-3p	-4.43	-5.219
MIMAT0002816	hsa-miR-494-3p	-4.41	-2.382
MIMAT0027552	hsa-miR-6826-5p	-4.383	-2.172
MIMAT0002877	hsa-miR-513a-5p	-4.342	-5.373
MIMAT0000087	hsa-miR-30a-5p	-4.297	-4.323
MIMAT0000692	hsa-miR-30e-5p	-4.285	-4.417
MIMAT0005893	hsa-miR-1305	-4.267	-5.031
MIMAT0019821	hsa-miR-4713-3p	-4.251	-5.51
MIMAT0031178	hsa-miR-7975	-4.148	-2.867
MIMAT0000760	hsa-miR-331-3p	-4.1	-3.168
MIMAT0018943	hsa-miR-4428	-4.076	-2.919
MIMAT0019827	hsa-miR-4716-3p	-4.049	-2.863
MIMAT0004504	hsa-miR-31-3p	-3.997	-2.599
MIMAT0003393	hsa-miR-425-5p	-3.893	-2.551
MIMAT0024615	hsa-miR-6131	-3.808	-5.153
MIMAT0031180	hsa-miR-7977	-3.78	-2.598
MIMAT0004494	hsa-miR-21-3p	-3.779	-2.507
MIMAT0022694	hsa-miR-211-3p	-3.736	-2.099
MIMAT0010214	hsa-miR-151b	-3.668	-2.305
MIMAT0027516	hsa-miR-6808-5p	-3.62	-3.037
MIMAT0002174	hsa-miR-484	-3.619	-3.778
MIMAT0022943	hsa-miR-1233-5p	-3.605	-5.611
MIMAT0019965	hsa-miR-4793-5p	-3.576	-3.717
MIMAT0000450	hsa-miR-149-5p	-3.523	-2.616
MIMAT0016916	hsa-miR-4286	-3.486	-2.184
MIMAT0005911	hsa-miR-1260a	-3.461	-2.778
MIMAT0022742	hsa-miR-1273g-3p	-3.42	-2.755
MIMAT0019878	hsa-miR-4745-5p	-3.39	-4.125
MIMAT0027540	hsa-miR-6820-5p	-3.263	-2.895
MIMAT0025855	hsa-miR-6723-5p	-3.248	-4.94
MIMAT0022259	hsa-miR-5100	-3.179	-2.484
MIMAT0027357	hsa-miR-6728-5p	-3.17	-2.099
MIMAT0021033	hsa-miR-5006-5p	-3.109	-5.247
MIMAT0015041	hsa-miR-1260b	-3.093	-2.599
MIMAT0000063	hsa-let-7b-5p	-3.085	-4.781
MIMAT0000447	hsa-miR-134-5p	-3.081	-2.841
MIMAT0021080	hsa-miR-5088-5p	-3.075	-2.763
MIMAT0004911	hsa-miR-874-3p	-3.031	-2.936
MIMAT0022286	hsa-miR-5585-3p	-2.992	-2.874
MIMAT0018185	hsa-miR-3911	-2.931	-4.705
MIMAT0027527	hsa-miR-6813-3p	-2.896	-2.065
MIMAT0018992	hsa-miR-4465	-2.884	-3.179
MIMAT0027421	hsa-miR-6760-3p	-2.835	-2.938
MIMAT0016915	hsa-miR-4284	-2.814	-2.639
MIMAT0004748	hsa-miR-423-5p	-2.754	-4.051
MIMAT0019719	hsa-miR-4653-3p	-2.729	-4.806
MIMAT0004610	hsa-miR-150-3p	-2.714	-2.802
MIMAT0027369	hsa-miR-6734-5p	-2.674	-4.799
MIMAT0028126	hsa-miR-7114-3p	-2.66	-2.938
MIMAT0027539	hsa-miR-6819-3p	-2.636	-2.388
MIMAT0006764	hsa-miR-320d	-2.633	-2.823
MIMAT0025472	hsa-miR-6508-5p	-2.563	-2.586
MIMAT0015072	hsa-miR-320e	-2.559	-2.736
MIMAT0016865	hsa-miR-4313	-2.55	-2.493
MIMAT0025487	hsa-miR-6515-3p	-2.406	-2.422
MIMAT0018945	hsa-miR-4430	-2.398	-2.328
MIMAT0019717	hsa-miR-4652-3p	-2.393	-2.661
MIMAT0019958	hsa-miR-4788	-2.389	-2.633
MIMAT0009448	hsa-miR-1973	-2.366	-4.476
MIMAT0001618	hsa-miR-191-3p	-2.36	-2.623
MIMAT0000092	hsa-miR-92a-3p	-2.353	-5.4
MIMAT0022720	hsa-miR-1304-3p	-2.321	-2.567
MIMAT0005792	hsa-miR-320b	-2.301	-2.264
MIMAT0027661	hsa-miR-6880-3p	-2.271	-2.869
MIMAT0001343	hsa-miR-425-3p	-2.21	-2.913
MIMAT0000510	hsa-miR-320a	-2.203	-2.48
MIMAT0022709	hsa-miR-652-5p	-2.193	-2.413
MIMAT0016878	hsa-miR-4257	-2.191	-4.229
MIMAT0003326	hsa-miR-663a	-2.183	-2.99
MIMAT0000762	hsa-miR-324-3p	-2.137	-2.838
MIMAT0000257	hsa-miR-181b-5p	-2.091	-3.499
MIMAT0033692	hsa-miR-8485	-2.077	-2.101
MIMAT0022272	hsa-miR-664b-3p	-2.062	-2.896
MIMAT0027478	hsa-miR-6789-5p	-2.051	-2.891
*, Fold change was defined as the ratio of expression levels in si-TUG1 treated GSC versus si-NC treated GSC.
**, Fold change was defined as the ratio of expression levels in si-TUG1 treated GSCs versus si-NC treated GSCs.
