# Supplementary material for: Targeting the Notch-regulated non-coding RNA TUG1 for glioma treatment
Source: Nat Commun. 2016 Dec 6;7:13616. doi: 10.1038/ncomms13616 (PMC5150648; doi:10.1038/ncomms13616)
Supplement: Supplementary Data 6 — List of 630 genes bound by TUG1. [file ncomms13616-s7.xlsx]

## Sheet: Table S6
Supplementary Data 6. List of 630 genes bound by TUG1.
Accessions	Gene Symbol *		Accessions	Gene Symbol *		Accessions	Gene Symbol *
NM_018672	ABCA5		NM_018958	C15orf2		NM_152383	DIS3L2
NM_000927	ABCB1		NR_026813	C15orf5		NM_032890	DISP1
NM_001608	ACADL		NM_023938	C1orf116		NM_014421	DKK2
NM_001094	ACCN1		NR_024337	C1orf133		NM_004010	DMD
NM_017419	ACCN5		NM_030806	C1orf21		NM_004407	DMP1
NM_001612	ACRV1		NM_152377	C1orf87		NM_004947	DOCK3
NM_004458	ACSL4		NM_152519	C2orf67		XR_241845	DOPEY1
NM_052956	ACSM1		NM_001017927	C2orf76		NM_024422	DSC2
NM_202000	ACSM3		XM_005265339	C3orf14		NM_001389	DSCAM
NM_024560	ACSS3		NM_001256748	C3orf32		NM_014208	DSPP
NM_138289	ACTRT1		NM_000716	C4BPB		NM_018479	ECHDC1
NM_014269	ADAM29		NM_173487	C4orf33		NM_001957	EDNRA
NM_003816	ADAM9		NM_024694	C6orf103		NM_024593	EFCAB1
NM_199355	ADAMTS18		NM_001105533	C7orf58		NM_001144958	EFCAB4B
NM_133638	ADAMTS19		NM_001195639	C8orf34		NM_022785	EFCAB6
NM_197941	ADAMTS6		NR_026772	C8orf71		NM_025184	EFHC2
NM_000670	ADH4		NM_020178	CA10		NM_015507	EGFL6
NM_001134	AFP		NM_004056	CA8		NM_015252	EHBP1
NM_032785	AGBL4		NM_012295	CABIN1		NM_182314	ENOX2
NM_176813	AGR3		NM_005795	CALCRL		NM_002354	EPCAM
NM_000686	AGTR2		NM_033292	CASP1		NM_001278300	EPHA6
NM_174858	AK5		NM_001001732	CC2D2B		NM_004440	EPHA7
NM_001818	AKR1C4		NM_005064	CCL23		NM_004449	ERG
NM_000032	ALAS2		NM_003914	CCNA1		NM_001984	ESD
NM_016519	AMBN		NM_019084	CCNJ		NM_206594	ESRRG
NM_001145	ANG		NM_181698	CCNY		NM_005238	ETS1
NM_032290	ANKRD32		NM_001837	CCR3		NM_000401	EXT2
NM_181726	ANKRD37		NM_001765	CD1C		NM_000503	EYA1
NM_145865	ANKS4B		NM_000074	CD40LG		NM_000129	F13A1
NM_031418	ANO3		NM_006889	CD86		NM_000134	FABP2
NR_001446	ANXA2P3		NM_004934	CDH18		NM_001025780	FAM108B1
NM_005503	APBA2		NM_004065	CDR1		NM_024785	FAM124B
NM_019043	APBB1IP		NM_001819	CHGB		NM_173698	FAM133A
NM_001639	APCS		NM_001285	CLCA1		NM_001145065	FAM190A
NM_018460	ARHGAP15		NM_001829	CLCN3		NM_017565	FAM20A
NM_001025616	ARHGAP24		NM_000084	CLCN5		NM_152630	FAM46D
NM_001030055	ARHGAP5		NM_001286	CLCN6		NM_152631	FAM47B
NM_173081	ARMC3		NM_012131	CLDN17		NM_152315	FAM55A
NM_001025069	ARPP21		NM_199328	CLDN8		NM_199051	FAM5C
NM_020801	ARRDC3		NM_175060	CLEC14A		NM_001017961	FAM78B
NM_080873	ASB11		NM_001836	CMA1		NM_001010872	FAM83B
NM_080874	ASB5		NM_001843	CNTN1		NM_014967	FAN1
NM_198188	ASTN2		NM_014361	CNTN5		NM_004460	FAP
NM_032852	ATG4C		NM_152890	COL24A1		NM_006567	FARS2
NM_005172	ATOH1		NM_153264	COL6A5		NM_030793	FBXO38
NM_020453	ATP10D		XM_005247098	COL8A1		NM_033632	FBXW7
NM_0011419	ATPBD4		NM_004375	COX11		NM_003890	FCGBP
NM_022461	AZI2		NM_173827	COX18		NM_004108	FCN2
NM_006317	BASP1		NM_007007	CPSF6		NM_004465	FGF10
NM_170735	BDNF		NM_033048	CPXCR1		NM_003868	FGF16
NM_207406	BEND4		NM_019060	CRCT1		NM_019851	FGF20
NM_024603	BEND5		NM_001883	CRHR2		NM_022970	FGFR2
NM_032621	BEX2		NM_006061	CRISP3		NM_201553	FGL1
NM_013314	BLNK		NM_001888	CRYM		NM_182909	FILIP1L
NM_001201	BMP3		NM_000395	CSF2RB		NM_198391	FLRT3
NM_001203	BMPR1B		NM_198123	CSMD3		NM_002022	FMO4
NR_026783	BPESC1		NM_001891	CSN2		NM_001079673	FNDC3A
NM_001018055	BRCC3		NM_001904	CTNNB1		NM_001135649	FOXI3
NM_144587	BTBD16		NM_003588	CUL4B		NM_014491	FOXP2
NM_014962	BTBD3		NM_006419	CXCL13		NM_002030	FPR3
NM_000061	BTK		NM_152632	CXorf22		NM_013409	FST
NM_181780	BTLA		NR_001278	CYP2B7P1		NM_020116	FSTL5
NM_153256	C10orf47		NM_000770	CYP2C8		NM_006581	FUT9
NM_024688	C10orf68		NM_004820	CYP7B1		NM_001013439	FXR1
NM_198515	C10orf96		NM_006639	CYSLTR1		NM_017769	G2E3
NM_012194	C11orf41		NM_001920	DCN		NM_002041	GABPB1
NM_152316	C11orf46		NM_001001711	DDI1		NM_000807	GABRA2
NM_172365	C14orf50		NM_004080	DGKB		NM_000814	GABRB3
NM_173536	GABRG1		NM_005810	KLRG1		NM_022569	NDST4
NM_018558	GABRQ		NM_000223	KRT12		NM_004543	NEB
NM_001105580	GABRR3		NM_015515	KRT23		NM_152905	NEDD1
NM_001143830	GAS2		NM_004138	KRT33A		NM_133494	NEK7
NM_201433	GAS7		NM_175858	KRTAP11-1		NM_001047160	NET1
NM_002054	GCG		NM_181623	KRTAP15-1		NM_022728	NEUROD6
NM_001490	GCNT1		NM_031964	KRTAP17-1		NM_014223	NFYC
NM_001001557	GDF6		NM_181607	KRTAP19-1		NM_002506	NGF
NM_017676	GIN1		NM_032524	KRTAP4-4		NM_005599	NHLH2
NM_198568	GJB7		NM_033188	KRTAP4-5		NM_015384	NIPBL
NM_033214	GK2		NM_178554	KY		NM_173688	NKAIN3
NM_002063	GLRA2		NM_032438	L3MBTL3		NM_020742	NLGN4X
NM_001007240	GP2		XM_005258168	L3MBTL4		NM_016931	NOX4
NM_054021	GPR101		NM_000426	LAMA2		NM_024505	NOX5
NM_001038705	GPR149		NM_004737	LARGE		NM_000905	NPY
NM_014373	GPR160		NM_178352	LCE1D		NM_006174	NPY5R
NM_001097579	GPR34		NM_178429	LCE2C		NM_013959	NRG1
NM_080817	GPR82		NM_002298	LCP1		NM_004801	NRXN1
NM_198281	GPRIN3		NM_001290	LDB2		NM_004796	NRXN3
NM_017577	GRAMD1C		NM_013268	LGALS13		NM_001102654	NTF3
NM_001510	GRID2		NM_178175	LHFPL1		NM_032946	NXF5
NM_005314	GRPR		NM_005296	LPAR4		NM_020729	ODF2L
NM_024751	GSTCD		NM_012302	LPHN2		NM_001039702	OLAH
NM_001006636	GTDC1		NM_152447	LRFN5		NM_002544	OMG
NM_000856	GUCY1A3		NM_005824	LRRC17		NM_001012393	OPCML
NM_000857	GUCY1B3		NM_001006939	LRRC18		NM_001004460	OR10A2
NM_181788	H1FNT		NM_024652	LRRK1		NM_207186	OR10A4
NM_001884	HAPLN1		NM_001009909	LUZP2		NM_178168	OR10A5
NM_001303143	HAUS3		NM_002348	LY9		NM_013938	OR10H3
NM_005333	HCCS		NM_001033087	MACROD2		NM_001001919	OR13C4
NM_006037	HDAC4		NM_182506	MAGEB10		NM_012352	OR1A2
NM_144657	HDX		NM_173523	MAGEB6		NM_002548	OR1D2
NM_020760	HECW2		NM_005907	MAN1A1		NM_001005234	OR1L3
NM_014799	HEPH		NM_002758	MAP2K6		NM_001004489	OR2AG1
NM_001017975	HFM1		NM_001039580	MAP9		NM_001004490	OR2AG2
NM_018200	HMG20A		XM_005263133	MAPK10		NM_012367	OR2B6
NM_145205	HMGB4		NM_001879	MASP1		NM_003700	OR2D2
NM_015980	HMP19		NM_001170704	MBNL3		NM_001004684	OR2D3
NM_139211	HOPX		NM_182751	MCM10		NM_001005275	OR4A15
NM_002146	HOXB3		NM_018349	MCTP2		NM_001004702	OR4C3
NM_000860	HPGD		NM_032446	MEGF10		NM_001004063	OR4K1
NM_002153	HSD17B2		NM_015154	MESDC2		NM_001004751	OR51D1
NM_002159	HTN1		NM_003480	MFAP5		NM_001005180	OR56B1
NM_000200	HTN3		NM_033540	MFN1		NM_001004739	OR5L2
NM_000621	HTR2A		NM_020774	MIB1		NM_003696	OR6A2
NM_000868	HTR2C		NM_012216	MID2		NM_001005325	OR6M1
NM_004967	IBSP		NM_138731	MIPOL1		NM_001005189	OR6Y1
NM_001555	IGSF1		NR_031647	MIR1245		NM_000531	OTC
NM_152538	IGSF11		NR_029675	MIR133A1		XM_005262125	P2RY10
NM_001079526	IKZF2		NM_014048	MKL2		NM_014879	P2RY14
NM_172175	IL15		NM_172250	MMAA		NM_001114734	PABPC4L
NM_003855	IL18R1		NM_002421	MMP1		NM_130467	PAGE5
NM_003853	IL18RAP		NM_003829	MPDZ		NM_053016	PALM2
NM_001101669	INPP4B		NM_016071	MRPS33		NM_022141	PARVG
NM_020395	INTS12		NM_152866	MS4A1		NM_014522	PCDH11X
NR_023915	IPW		NM_017716	MS4A12		NM_032972	PCDH11Y
NM_006633	IQGAP2		NM_002449	MSX2		NM_019035	PCDH18
NM_003604	IRS4		NM_000252	MTM1		NM_018902	PCDHA11
NM_002202	ISL1		NM_017762	MTMR10		NM_014005	PCDHA9
NM_080826	ISM1		NM_004686	MTMR7		NM_018933	PCDHB13
NM_030569	ITIH5		NM_014751	MTSS1		NM_020957	PCDHB16
NM_006063	KBTBD10		NM_001001924	MTUS1		NR_001282	PCDHB19P
NM_002232	KCNA3		NM_152291	MUC7		NM_019119	PCDHB9
NM_001035003	KCNIP4		NM_002357	MXD1		NM_032088	PCDHGA8
NM_002240	KCNJ6		NM_015419	MXRA5		NM_032101	PCDHGB7
NM_181361	KCNMB2		NM_005964	MYH10		NM_014801	PCNXL2
NM_014505	KCNMB4		NM_032578	MYPN		NM_016953	PDE11A
NM_002252	KCNS3		NM_032693	NAA11		NM_022359	PDE4DIP
NM_018433	KDM3A		NM_016200	NAA38		NM_005390	PDHA2
NM_020866	KLHL1		NM_015678	NBEA		NM_174924	PDILT
NM_033495	KLHL13		NM_001040630	NCALD		NM_013377	PDZRN4
NM_052904	KLHL32		NM_002487	NDN		NM_002620	PF4V1
NM_153270	KLHL34		NM_004784	NDST3		NM_000926	PGR
NM_020432	PHTF2		NM_001080505	SHISA3		NM_152332	TC2N
NM_015886	PI15		NM_007373	SHOC2		NM_174937	TCERG1L
NM_006218	PIK3CA		NR_026749	SKINTL		NR_028288	TCL6
NM_181523	PIK3R1		NM_003037	SLAMF1		NM_198795	TDRD1
NM_014308	PIK3R5		NM_004694	SLC16A6		NM_152829	TES
NM_153426	PITX2		NM_020346	SLC17A6		NM_001127208	TET2
NM_022368	PJA1		NM_020689	SLC24A3		NM_001003811	TEX11
NM_181795	PKIB		NM_004277	SLC25A27		NM_031273	TEX13B
NM_005084	PLA2G7		NM_138773	SLC25A46		NM_016192	TMEFF2
NM_006718	PLAGL1		NM_015139	SLC35D1		NM_133448	TMEM132D
NM_019012	PLEKHA5		NM_173512	SLC38A11		XM_005266817	TMEM200A
NM_024613	PLEKHF2		NM_018018	SLC38A4		NM_001258243	TMEM218
NM_004650	PNPLA4		NM_021815	SLC5A7		NM_018112	TMEM38B
NM_003621	PPFIBP2		NM_145913	SLC5A8		NM_015544	TMEM98
NM_177951	PPM1A		NM_007231	SLC6A14		NM_182502	TMPRSS11B
NM_001080545	PPP1R1C		NM_019844	SLCO1B3		NM_002772	TMPRSS15
NM_002718	PPP2R3A		NM_180991	SLCO4C1		NM_207381	TNFAIP8L3
NM_015866	PRDM2		NM_018042	SLFN12		NM_002546	TNFRSF11B
NM_024870	PREX2		NM_144682	SLFN13		NM_003701	TNFSF11
NM_006252	PRKAA2		NM_003062	SLIT3		NM_001251987	TRDN
NM_021225	PROL1		NM_032539	SLITRK2		NM_152620	TRIM60
NM_000950	PRRG1		NM_173078	SLITRK4		NM_173553	TRIML2
NM_013270	PRSS50		NM_032229	SLITRK6		NM_001042369	TROVE2
NM_015310	PSD3		NM_139045	SMARCA2		NM_007332	TRPA1
NM_001001484	PTER		NM_003601	SMARCA5		NM_024080	TRPM8
NM_000956	PTGER2		NR_002784	SMEK3P		NM_014112	TRPS1
NM_031307	PUS3		NM_006685	SMR3B		NM_031956	TTC29
NM_198930	PYHIN1		NM_003081	SNAP25		NR_030737	TTC3P1
NM_175738	RAB37		NM_005460	SNCAIP		NM_007344	TTF1
NM_016370	RAB9B		NM_022804	SNURF		NM_032873	UBASH3B
NM_001243765	RABGAP1L		NM_052918	SORCS1		NM_003338	UBE2D1
NM_152573	RASEF		NM_017508	SOX6		NM_152653	UBE2E2
NM_152545	RASGEF1B		NM_030960	SPACA1		NM_006002	UCHL3
NM_004164	RBP2		NM_001009609	SPANXN3		NM_024743	UGT2A3
NM_006744	RBP4		NM_031955	SPATA16		NM_001074	UGT2B7
NM_002909	REG1A		NM_015087	SPG20		NM_003360	UGT8
NM_138938	REG3A		NM_030623	SPHKAP		NM_003361	UMOD
NM_173362	RFESD		NM_144718	SPICE1		NM_001080534	UNC13C
NM_012419	RGS17		NR_027139	SPIN3		NM_080599	UPF2
XM_005248692	RIMS1		NM_006945	SPRR2D		NM_006952	UPK1B
NM_014677	RIMS2		NM_005840	SPRY3		NM_031907	USP26
NM_002930	RIT2		NM_178324	SPTLC1		NM_020927	VAT1L
NM_016120	RLIM		NM_139168	SREK1		NM_004385	VCAN
NM_005059	RLN2		NM_001048	SST		NM_007268	VSIG4
NM_001282192	RNASE4		NM_001049	SSTR1		NM_145206	VTI1A
NM_194463	RNF128		NM_001052	SSTR4		NM_170710	WDR17
NM_178532	RNF180		NM_014682	ST18		NM_178824	WDR49
XM_005249530	RNF32		NM_014725	STARD8		NM_182758	WDR72
NM_001128929	ROBO2		NM_003151	STAT4		NM_212559	XKRX
NM_013347	RPA4		NM_003154	STATH		NM_001024947	YIPF5
NM_006583	RRH		NM_032944	STK31		NM_182592	YIPF7
NM_016304	RSL24D1		NM_033050	SUCNR1		NM_015070	ZC3H13
NM_021634	RXFP1		NM_014465	SULT1B1		NM_174900	ZFP42
NM_001035	RYR2		NM_005420	SULT1E1		NM_024645	ZMAT4
NM_001036	RYR3		NM_001297716	SV2C		NM_001024593	ZMYND17
NM_001101676	SAMD12		NM_174959	SVOPL		NM_013250	ZNF215
NM_002971	SATB1		NM_001040274	SYCP2L		NM_014518	ZNF229
NM_001037540	SCML1		NM_003177	SYK		NM_014487	ZNF330
NM_198056	SCN5A		NM_133625	SYN2		NM_152625	ZNF366
NM_007281	SCRG1		NM_198992	SYT10		NM_152520	ZNF385B
NM_145168	SDR42E1		NM_020783	SYT4		NM_153034	ZNF488
NM_013336	SEC61A1		NM_001059	TACR3		NM_015461	ZNF521
NM_153618	SEMA6D		NM_023920	TAS2R13		NM_014717	ZNF536
NM_000354	SERPINA7		NM_016945	TAS2R16		NM_144976	ZNF564
NM_006217	SERPINI2		NM_176889	TAS2R20		NM_001042416	ZNF596
NM_000337	SGCD		NM_176884	TAS2R43		NM_152577	ZNF645
NM_000231	SGCG		NM_152715	TBCEL		NM_021998	ZNF711
NM_207372	SH2D4B		NM_033115	TBCK		NM_007137	ZNF81
NM_003027	SH3GL3		NM_018488	TBX4		NM_017580	ZRANB1
*,Official Symbols are corresponding to the HUGO Gene Nomenclature Committee (http://www.genenames.org/).
